# Supplementary material for: Genetic architecture of variation in Arabidopsis thaliana rosettes
Source: PLoS One. 2022 Feb 16;17(2):e0263985. doi: 10.1371/journal.pone.0263985 (PMC8849614; doi:10.1371/journal.pone.0263985)
Supplement: S1 Table — Grey background cells indicate values between -50% and 50% and red coloured values indicate negative correlations. (XLSX) [file pone.0263985.s006.xlsx]

## Sheet: correlation_matrix
		Days after sowing
Phenotype	Phenotype	35	36	37	38	39	40	41	42	43	44
Projected Rosette Area (mm2)	Compactness	-0.483363	-0.462553	-0.351305	-0.272878	-0.166776	-0.125803	0.0309233	0.0992298	0.198534	0.270224
Projected Rosette Area (mm2)	Eccentricity	-0.238682	-0.518381	-0.590975	-0.588062	-0.508592	-0.456216	-0.428698	-0.520921	-0.604414	-0.570503
Projected Rosette Area (mm2)	Isotropy	-0.313347	-0.399988	-0.30337	-0.344316	-0.247085	-0.365081	-0.194845	-0.248611	-0.225981	-0.291687
Projected Rosette Area (mm2)	Perimeter Length (mm)	0.958532	0.945895	0.921065	0.899733	0.875009	0.866927	0.837485	0.771566	0.71507	0.662348
Projected Rosette Area (mm2)	Rotational Mass Symmetry	-0.326701	-0.538669	-0.581057	-0.523331	-0.431273	-0.377912	-0.285783	-0.233079	-0.32041	-0.356886
Projected Rosette Area (mm2)	Roundness	-0.626937	-0.585921	-0.515232	-0.47779	-0.418259	-0.420204	-0.335073	-0.238725	-0.148107	-0.0805303
Projected Rosette Area (mm2)	Roundness convex hull	-0.105793	0.184867	0.380414	0.412472	0.337619	0.240452	0.266827	0.417638	0.516059	0.442952
Projected Rosette Area (mm2)	Slender of leaves	0.78772	0.781156	0.717671	0.688382	0.589348	0.486571	0.483294	0.452246	0.40923	0.405414
Compactness	Eccentricity	-0.110489	0.133523	0.124227	0.144959	0.0536133	-0.0223195	-0.23966	-0.235984	-0.266611	-0.323716
Compactness	Isotropy	0.314444	0.416826	0.503612	0.556225	0.619201	0.603712	0.504136	0.476575	0.465389	0.461752
Compactness	Perimeter Length (mm)	-0.675251	-0.687282	-0.64379	-0.611152	-0.556146	-0.512917	-0.395667	-0.400591	-0.360056	-0.359544
Compactness	Rotational Mass Symmetry	-0.0771273	0.177847	0.186418	0.19035	0.0753707	0.0820565	-0.0706602	-0.120719	-0.259889	-0.311728
Compactness	Roundness	0.87065	0.877749	0.878018	0.877066	0.859641	0.820262	0.770237	0.770166	0.740292	0.718336
Compactness	Roundness convex hull	0.507965	0.329258	0.272579	0.23304	0.311038	0.388856	0.483803	0.464798	0.432908	0.461937
Compactness	Slender of leaves	-0.737873	-0.723662	-0.646798	-0.505219	-0.371977	-0.292115	-0.0475516	-0.0546664	0.00583208	0.0211569
Eccentricity	Isotropy	-0.511406	-0.198199	-0.117735	0.0140006	0.0127086	-0.042758	-0.162487	-0.0438289	-0.0497822	-0.113957
Eccentricity	Perimeter Length (mm)	-0.159016	-0.461721	-0.531154	-0.540447	-0.459764	-0.363891	-0.260149	-0.299964	-0.329142	-0.255352
Eccentricity	Rotational Mass Symmetry	0.825246	0.877914	0.857664	0.796438	0.689021	0.585415	0.483436	0.459917	0.549644	0.6021
Eccentricity	Roundness	-0.0572091	0.158521	0.229863	0.2574	0.209362	0.133957	-0.0200765	-0.0229744	-0.0452105	-0.103981
Eccentricity	Roundness convex hull	-0.841	-0.825309	-0.864844	-0.849405	-0.811694	-0.739487	-0.821017	-0.798197	-0.824426	-0.845079
Eccentricity	Slender of leaves	-0.13501	-0.405988	-0.432261	-0.43257	-0.31672	-0.152509	-0.185082	-0.133261	-0.136666	-0.0881535
Isotropy	Perimeter Length (mm)	-0.340848	-0.452223	-0.432677	-0.518646	-0.484316	-0.598461	-0.450958	-0.547809	-0.604587	-0.674548
Isotropy	Rotational Mass Symmetry	-0.272821	-0.0816136	0.0187437	0.128237	0.0888662	0.168261	-0.0119076	-0.0374616	-0.085034	-0.145887
Isotropy	Roundness	0.182503	0.346424	0.406039	0.501561	0.570637	0.593851	0.542422	0.567631	0.610918	0.60935
Isotropy	Roundness convex hull	0.52275	0.382936	0.332897	0.239479	0.208689	0.299471	0.292368	0.150557	0.109404	0.193336
Isotropy	Slender of leaves	-0.289327	-0.406905	-0.399615	-0.478129	-0.396867	-0.488584	-0.350957	-0.459159	-0.499355	-0.530568
Perimeter Length (mm)	Rotational Mass Symmetry	-0.235776	-0.488458	-0.531206	-0.498484	-0.381832	-0.33578	-0.191909	-0.0739461	-0.0724915	-0.0244565
Perimeter Length (mm)	Roundness	-0.783166	-0.771437	-0.756342	-0.757722	-0.743458	-0.744545	-0.72579	-0.716222	-0.715028	-0.720218
Perimeter Length (mm)	Roundness convex hull	-0.232486	0.0538304	0.229153	0.267953	0.193599	0.0795351	0.055735	0.176096	0.253249	0.168689
Perimeter Length (mm)	Slender of leaves	0.877678	0.878372	0.849791	0.815296	0.738439	0.696493	0.645819	0.676286	0.67264	0.657026
Rotational Mass Symmetry	Roundness	-0.0445273	0.192234	0.251496	0.272422	0.177562	0.171891	0.0533528	-0.0377765	-0.142286	-0.211739
Rotational Mass Symmetry	Roundness convex hull	-0.658784	-0.663999	-0.665887	-0.571533	-0.403386	-0.23928	-0.221999	-0.243007	-0.349224	-0.408701
Rotational Mass Symmetry	Slender of leaves	-0.210904	-0.445603	-0.447709	-0.415883	-0.2769	-0.188237	-0.0478386	0.0675724	0.0455795	0.119484
Roundness	Roundness convex hull	0.471431	0.288396	0.141693	0.0781557	0.134644	0.204418	0.248225	0.165431	0.109648	0.146287
Roundness	Slender of leaves	-0.77516	-0.751657	-0.718015	-0.642482	-0.564846	-0.556308	-0.461687	-0.46672	-0.477463	-0.469182
Roundness convex hull	Slender of leaves	-0.248837	0.00648126	0.145615	0.228749	0.202332	0.121531	0.20613	0.252859	0.301197	0.222954
