# Supplementary material for: Genetic architecture of variation in Arabidopsis thaliana rosettes
Source: PLoS One. 2022 Feb 16;17(2):e0263985. doi: 10.1371/journal.pone.0263985 (PMC8849614; doi:10.1371/journal.pone.0263985)
Supplement: S2 Table — Grey background cells indicate values between -0.5 and 0.5 and red coloured values indicate negative loadings. (XLSX) [file pone.0263985.s007.xlsx]

## Sheet: PCArotation
	Principal Components
Phenotypes	PC1	PC2	PC3	PC4	PC5	PC6	PC7	PC8	PC9
Area (mm2)	0.406664	0.052395	-0.307849	0.223236	-0.467414	0.372075	-0.131098	-0.0795643	0.553932
Compactness	-0.0364222	0.559438	-0.498395	-0.0595448	-0.0894055	-0.140276	0.616818	-0.0958954	-0.128175
Eccentricity	-0.380068	-0.261238	-0.370382	0.102749	-0.116943	-0.121423	0.0321362	0.76518	0.156878
Isotropy	-0.223526	0.425358	0.249712	0.821386	-0.00903518	-0.0902577	-0.141819	0.0437669	-0.0426526
Perimeter Length (mm)	0.436145	-0.119533	-0.1818	0.189475	-0.172818	0.216561	-0.093534	0.231407	-0.766469
Rotational Mass Symmetry	-0.36777	-0.20636	-0.337654	0.205898	0.437917	0.62792	0.065233	-0.268793	-0.0565392
Roundness	-0.290155	0.441283	-0.271274	-0.34633	-0.100684	0.0624902	-0.702896	-0.0261393	-0.136955
Roundness Convex Hull	0.311762	0.419441	0.194198	-0.157081	0.496236	0.358653	0.0467947	0.510136	0.16485
Slender of Leaves	0.363345	-0.087039	-0.446014	0.196147	0.5308	-0.495251	-0.26823	-0.101666	0.117035
Standard deviation	2.1494	1.4784	1.0296	0.67107	0.56155	0.44473	0.31439	0.20764	0.16935
Proportion of Variance	0.5133	0.2429	0.1178	0.05004	0.03504	0.02198	0.01098	0.00479	0.00319
Cumulative Proportion	0.5133	0.7562	0.874	0.92403	0.95906	0.98104	0.99202	0.99681	1
