# Supplementary material for: Genetic architecture of variation in Arabidopsis thaliana rosettes
Source: PLoS One. 2022 Feb 16;17(2):e0263985. doi: 10.1371/journal.pone.0263985 (PMC8849614; doi:10.1371/journal.pone.0263985)
Supplement: S3 Table — Including the region position of the QTL, the position of the SNP peak, the significance, p-value, percentage of variation. (XLSX) [file pone.0263985.s008.xlsx]

## Sheet: Shape Descriptors qtls
Phenotype	DAS	Chromosome	Region from (bp)	Region to (bp)	SNP Peak (bp)	Marker name	log10(P)	genomewide pvalue
Compactness	35	Chr1	1042428	1188433	1187841	CRY2_1021	3.22216	0.083
Compactness	35	Chr1	1502999	2548244	1945101	MN1_1945105	3.97793	0.013
Compactness	35	Chr1	12892642	13201153	13201153	SGCSNP10165	3.31091	0.073
Compactness	35	Chr1	16134927	16644538	16644538	MASC04211	3.37895	0.06
Compactness	35	Chr1	16871886	18629407	17474215	PERL0147872	4.6688	0
Compactness	36	Chr1	17179544	17474215	17474215	PERL0147872	3.2291	0.093
Compactness	36	Chr1	18037192	18228436	18228436	MN1_18232105	3.23288	0.092
Compactness	35	Chr1	19397107	19515673	19502363	MN1_19506032	3.83725	0.02
Compactness	36	Chr1	19434966	19515673	19502363	MN1_19506032	3.53589	0.048
Slender of leaves	35	Chr1	19434966	19502363	19502363	MN1_19506032	3.88173	0.054
Eccentricity	38	Chr1	21076623	21137062	21137062	MASC00290	3.29731	0.099
Eccentricity	38	Chr1	21397981	21665899	21665506	MN1_21669171	3.46378	0.065
Eccentricity	38	Chr1	22350442	22384489	22384489	NMSNP1_22388154	3.3138	0.091
Eccentricity	38	Chr1	24333548	24691010	24392517	NMSNP1_24396180	3.47551	0.064
Roundness	35	Chr1	25508098	25508227	25508227	FKF1_606	3.65181	0.064
Roundness	36	Chr1	25508098	25508227	25508227	FKF1_606	4.10484	0.065
Roundness	37	Chr1	25508098	25508227	25508227	FKF1_606	4.39615	0.028
Convex hull roundness	36	Chr2	256330	257326	256330	RGA_2019	3.26446	0.083
Isotropy	36	Chr2	256330	311554	257326	RGA_1023	3.7339	0.038
Isotropy	36	Chr2	322691	453320	347764	MN2_347772	3.54802	0.062
Perimeter length	43	Chr2	7544501	7643146	7643146	MN2_7650227	3.41254	0.069
Projected Area	44	Chr2	7722086	7722418	7722418	FDP_354	3.20291	0.087
Projected Area	44	Chr2	7722797	7722958	7722958	FDP_896	3.18941	0.091
Perimeter length	43	Chr2	7722797	7724076	7724076	FDP_2020	3.30595	0.09
Roundness	43	Chr2	7722958	8456508	8140504	PHYB_1645	4.23084	0.019
Roundness	37	Chr2	8792595	9136962	8970375	MASC02995	3.59166	0.087
Roundness	41	Chr2	8970375	9136962	9136962	MASC05584	3.68667	0.065
Perimeter length	43	Chr2	9249015	9564281	9249141	MN2_9256220	3.48171	0.059
Roundness	41	Chr2	9249015	9421907	9249141	MN2_9256220	3.66468	0.068
Roundness	42	Chr2	9383832	9421907	9421907	MN2_9428987	3.54085	0.1
Isotropy	36	Chr2	9579737	10127320	9646159	MN2_9653239	3.83732	0.028
Convex hull roundness	36	Chr2	10893143	10933252	10933252	MASC02949	3.30716	0.075
Compactness	36	Chr2	9646159	17649336	11167900	MASC05927	8.73337	0
Isotropy	42	Chr2	9583840	NA	11167900	MASC05927	5.41048	0.001
Isotropy	43	Chr2	9564281	11729352	11167900	MASC05927	5.64276	0.001
Isotropy	44	Chr2	10127320	11684374	11167900	MASC05927	4.84043	0.002
Perimeter length	38	Chr2	11142985	11199743	11167900	MASC05927	3.25416	0.076
Perimeter length	39	Chr2	10559592	11684374	11167900	MASC05927	4.37571	0.009
Perimeter length	41	Chr2	9583840	NA	11167900	MASC05927	5.87093	0
Perimeter length	42	Chr2	9583840	12180334	11167900	MASC05927	6.57548	0.001
Perimeter length	43	Chr2	9582437	12612808	11167900	MASC05927	6.60638	0
Perimeter length	44	Chr2	9583840	NA	11167900	MASC05927	5.86015	0.001
Convex hull roundness	36	Chr2	11142985	11199743	11167900	MASC05927	3.47458	0.06
Roundness	41	Chr2	9579737	16345385	11167900	MASC05927	12.5595	0
Roundness	43	Chr2	8742966	16480332	11167900	MASC05927	12.4277	0
Roundness	44	Chr2	9752535	12289830	11167900	MASC05927	6.66012	0
Slender of leaves	36	Chr2	11142985	11324386	11167900	MASC05927	3.60265	0.068
Slender of leaves	37	Chr2	11143240	11167900	11167900	MASC05927	3.34864	0.095
Compactness	37	Chr2	9583840	17297301	11199743	MASC05920	10.2575	0
Compactness	38	Chr2	9583840	16613531	11199743	MASC05920	12.0745	0
Compactness	39	Chr2	9583840	17044344	11199743	MASC05920	11.0299	0
Isotropy	38	Chr2	11167900	11293294	11199743	MASC05920	3.47639	0.06
Roundness	36	Chr2	9646159	16617820	11199743	MASC05920	9.48766	0
Convex hull roundness	35	Chr2	11142609	11324386	11199743	MASC05920	3.70857	0.034
Roundness	37	Chr2	9583840	16612394	11199743	MASC05920	12.1272	0
Roundness	38	Chr2	9583840	16480332	11199743	MASC05920	14.2307	0
Roundness	39	Chr2	8792595	16617820	11199743	MASC05920	15.0841	0
Roundness	40	Chr2	9752535	15775753	11199743	MASC05920	8.82098	0
Isotropy	39	Chr2	11142609	11817721	11208540	ER_472	4.03409	0.025
Isotropy	41	Chr2	9582437	13083366	11208540	ER_472	9.20275	0
Roundness	42	Chr2	9582437	16617820	11208540	ER_472	12.1002	0
Compactness	40	Chr2	10127320	12612808	11293294	MN2_11300378	6.42209	0
Compactness	41	Chr2	9752535	15558433	11293294	MN2_11300378	7.69838	0
Roundness	35	Chr2	9752535	16677088	11324386	MASC06116	5.95316	0.003
Compactness	42	Chr2	10127320	13258513	11479513	MASC05372	6.0646	0
Compactness	43	Chr2	11142985	12289830	11479513	MASC05372	3.99988	0.018
Compactness	44	Chr2	11450266	11479513	11479513	MASC05372	3.18136	0.09
Slender of leaves	36	Chr2	11424765	11557526	11479513	MASC05372	3.56083	0.074
Convex hull roundness	36	Chr2	NA	11817721	11817721	MASC00349	3.22188	0.092
Compactness	43	Chr2	12648024	12974734	12757304	MASC02492	3.25737	0.08
Compactness	40	Chr2	12974734	13194710	13083366	MN2_13090443	3.20858	0.083
Compactness	40	Chr2	13319397	15244621	13782937	MASC02512	3.55126	0.047
Compactness	42	Chr2	13749339	13782937	13782937	MASC02512	3.18595	0.098
Convex hull roundness	36	Chr2	12757304	14044297	13782937	MASC02512	3.71405	0.026
Compactness	42	Chr2	13979309	14036569	13996332	MN2_14003409	3.18886	0.098
Convex hull roundness	35	Chr2	12648024	15775753	13996332	MN2_14003409	4.84066	0.001
Slender of leaves	37	Chr2	14044200	14044297	14044297	SAR1_183	3.45499	0.08
Perimeter length	37	Chr2	14313833	14343638	14343638	MN2_14350717	3.11105	0.1
Perimeter length	37	Chr2	14360784	14399923	14399791	MN2_14406873	3.34607	0.067
Perimeter length	38	Chr2	14360784	14399791	14399791	MN2_14406873	3.21914	0.081
Perimeter length	39	Chr2	13979309	15244621	14399791	MN2_14406873	4.02593	0.014
Perimeter length	41	Chr2	14044200	14942495	14399791	MN2_14406873	4.00728	0.021
Perimeter length	42	Chr2	14044200	15393139	14399791	MN2_14406873	3.99483	0.025
Perimeter length	43	Chr2	13749339	15775753	14399791	MN2_14406873	4.4912	0.013
Slender of leaves	36	Chr2	12974734	15558433	14399791	MN2_14406873	5.82414	0.001
Slender of leaves	37	Chr2	14313133	14399923	14399791	MN2_14406873	3.84807	0.043
Compactness	35	Chr2	9583840	17297301	14936321	MASC06034	7.01225	0
Isotropy	39	Chr2	13598067	15558433	14936321	MASC06034	4.62174	0.011
Perimeter length	38	Chr2	14794381	14936321	14936321	MASC06034	3.11382	0.092
Perimeter length	40	Chr2	14794381	14936321	14936321	MASC06034	3.18925	0.097
Convex hull roundness	36	Chr2	14343638	14936321	14936321	MASC06034	3.54659	0.047
Roundness	44	Chr2	14936321	14942495	14942495	MN2_14949589	3.33535	0.099
Convex hull roundness	36	Chr2	14942495	15244621	15244621	MN2_15251700	3.26375	0.083
Perimeter length	44	Chr2	13598067	16480332	15393139	MASC05384	4.86036	0.002
Isotropy	39	Chr2	15775753	15794416	15794416	MN2_15801493	3.35148	0.07
Roundness	44	Chr2	15244621	16617820	16073182	MN2_16080260	4.00518	0.028
Isotropy	39	Chr2	16073182	16430411	16430411	MN2_16437489	3.38646	0.067
Roundness	36	Chr2	16617897	16677088	16618255	HOS1_5954	4.12912	0.063
Compactness	38	Chr2	16618255	16677088	16677088	MN2_16684166	3.1715	0.097
Perimeter length	44	Chr2	16618255	17297301	16830396	MN2_16837474	3.63038	0.051
Compactness	38	Chr2	16858519	16901273	16901273	NMSNP2_16908351	3.28282	0.077
Roundness	37	Chr2	16858519	17114508	16901273	NMSNP2_16908351	3.8452	0.057
Roundness	39	Chr2	16617897	17114508	16901273	NMSNP2_16908351	4.53595	0.025
Roundness	41	Chr2	16858519	17297301	16901273	NMSNP2_16908351	3.59286	0.075
Roundness	42	Chr2	16618255	18027069	17297301	MN2_17304379	5.28017	0.016
Compactness	35	Chr2	17599070	17649336	17649336	MN2_17656418	3.13622	0.098
Roundness	43	Chr2	16618255	18027069	17837400	MN2_17844494	4.81652	0.009
Perimeter length	44	Chr2	17599070	18027069	17991797	MASC02020	4.08728	0.012
Roundness	44	Chr2	16617897	18559078	17991797	MASC02020	5.21414	0.001
Compactness	35	Chr2	17997173	18027069	18027069	MN2_18034146	3.14612	0.098
Slender of leaves	35	Chr3	15222495	15317766	15317766	MN3_15328754	3.55233	0.077
Compactness	35	Chr3	16665955	17438018	17370484	NMSNP3_17381469	3.51852	0.041
Convex hull roundness	40	Chr3	18579832	19066266	18969684	NMSNP3_18980664	3.42939	0.063
Compactness	35	Chr3	15317766	NA	NA	MN3_15977654	3.64618	0.031
Eccentricity	41	Chr4	9197493	9198009	9198009	PHYD_2290	3.70117	0.078
Convex hull roundness	42	Chr4	11003558	11268000	11268000	MASC01686	3.21158	0.087
Compactness	43	Chr4	11470264	11579827	11579827	MN4_11579839	3.45184	0.052
Compactness	44	Chr4	11488346	11579827	11579827	MN4_11579839	3.13789	0.099
Roundness	43	Chr4	11470264	11822736	11786400	MASC04642	3.88513	0.046
Roundness	37	Chr4	14533009	14533366	14533366	MN4_14533372	3.48692	0.095
Roundness	36	Chr4	14787118	17442975	15489079	MASC03336	4.89921	0.024
Roundness	35	Chr4	14935849	15897262	15765115	NMSNP4_15765120	4.05491	0.031
Roundness	35	Chr4	16574984	17038397	17038397	NMSNP4_17038400	3.68372	0.058
Roundness	44	Chr4	17554869	17609259	17609259	MN4_17609253	3.41171	0.088
Roundness	44	Chr4	17740268	17803787	17803787	MN4_17803780	3.54525	0.072
Roundness	37	Chr4	18165173	18268130	18268130	MN4_18268215	3.52632	0.091
Roundness	37	Chr4	14787118	16025634	NA	MN4_15087653	4.6678	0.018
Compactness	38	Chr5	6322452	6416383	6416383	NMSNP5_6416385	3.27995	0.077
Compactness	37	Chr5	6453526	6523118	6523118	NMSNP5_6523120	3.16423	0.086
Compactness	38	Chr5	6453526	6523349	6523118	NMSNP5_6523120	3.44642	0.056
Compactness	39	Chr5	6322452	6708110	6523118	NMSNP5_6523120	3.75235	0.04
Isotropy	40	Chr5	13597330	13597403	13597403	NMSNP5_13614633	3.08611	0.1
Compactness	43	Chr5	23248880	23559674	23300895	MASC04571	3.56571	0.042
Compactness	42	Chr5	23903662	24114077	23929164	MASC01444	3.36877	0.063
Compactness	42	Chr5	24400995	24921885	24836116	MASC01180	3.43246	0.058
Compactness	42	Chr5	24921991	24979459	24922872	BFT_1187	3.23908	0.088
Compactness	42	Chr5	25151311	25210764	25210764	MASC02746	3.18385	0.099
Roundness	43	Chr5	25539925	25547695	25547695	MASC04437	3.46963	0.082
Compactness	42	Chr5	25547695	26103958	25946317	MN5_25963543	3.49669	0.048
Compactness	43	Chr5	23705451	26203511	25946317	MN5_25963543	4.72514	0.004
Compactness	44	Chr5	23903231	26203511	25946317	MN5_25963543	5.13262	0.002
Roundness	43	Chr5	25796210	26103958	25946317	MN5_25963543	3.77897	0.054
Roundness	44	Chr5	24357567	26420798	25946317	MN5_25963543	5.24799	0.001
Roundness	44	Chr5	26691233	26860115	26860115	MN5_26877341	3.33286	0.099
