# Supplementary material for: Genetic architecture of variation in Arabidopsis thaliana rosettes
Source: PLoS One. 2022 Feb 16;17(2):e0263985. doi: 10.1371/journal.pone.0263985 (PMC8849614; doi:10.1371/journal.pone.0263985)
Supplement: S4 Table — Including the region position of the QTL, the position of the SNP peak, the significance, p-value, percentage of variation. (XLSX) [file pone.0263985.s009.xlsx]

## Sheet: ShapeDescriptorsPCA_qtl
Phenotype	DAS	Chromosome	Region from (bp)	Region to (bp)	SNP Peak (bp)	Marker name	log10(P)	genomewide pvalue
PC8	41	Chr1	494205	2211127	1844839	MN1_1844838	4.05061	0.012
PC8	41	Chr1	3941311	4041374	4041374	MN1_4041372	3.22134	0.092
PC5	38	Chr1	10547614	10720291	10720291	NMSNP1_10720273	3.20804	0.096
PC2	35	Chr1	NA	13201153	13201153	SGCSNP10165	3.3082	0.093
PC5	35	Chr1	16871886	17148697	17148697	MN1_17151137	3.46068	0.062
PC2	35	Chr1	17179544	17474215	17474215	PERL0147872	3.37105	0.077
PC5	35	Chr1	17179544	17474215	17474215	PERL0147872	3.29299	0.092
PC3	36	Chr1	19434966	19502363	19502363	MN1_19506032	3.18875	0.088
PC3	38	Chr1	19502363	19515673	19515673	MN1_19519292	3.19889	0.086
PC3	38	Chr1	19778790	19778899	19778899	MN1_19782567	3.12047	0.1
PC3	38	Chr1	20027195	20135840	20135840	MASC01983	3.17192	0.092
PC3	38	Chr1	20171160	20510777	20310446	MASC00497	3.50823	0.042
PC3	38	Chr1	20682945	21941097	21137062	MASC00290	3.9586	0.022
PC3	37	Chr1	21076623	21378273	21378273	MASC07198	3.2169	0.091
PC1	38	Chr1	21397981	21665506	21665506	MN1_21669171	3.42648	0.064
PC3	38	Chr1	22350442	22384489	22384489	NMSNP1_22388154	3.31042	0.068
PC3	38	Chr1	25027501	25372288	25372288	MN1_25375953	3.17857	0.091
PC7	35	Chr1	25508098	25508227	25508227	FKF1_606	4.27645	0.062
PC7	36	Chr1	25484058	25508227	25508227	FKF1_606	6.41661	0.007
PC3	44	Chr1	28405046	28579364	28579364	MN1_28584258	3.28641	0.083
PC2	36	Chr2	256330	256678	256678	RGA_1671	3.18296	0.088
PC6	38	Chr2	256330	311255	257326	RGA_1023	3.79115	0.032
PC1	43	Chr2	7544501	7643146	7643146	MN2_7650227	3.20074	0.09
PC1	44	Chr2	7165396	8034786	7722418	FDP_354	3.5993	0.034
PC2	37	Chr2	7724076	7735540	7735540	MN2_7742622	3.18606	0.096
PC1	44	Chr2	8792595	9136962	9136962	MASC05584	3.11143	0.096
PC8	37	Chr2	9564281	9579136	9579136	SVP_88	3.30471	0.096
PC1	42	Chr2	9646159	9900343	9900343	MASC03019	3.45785	0.057
PC8	37	Chr2	9580035	12289830	10933252	MASC02949	4.68334	0.008
PC1	41	Chr2	9583840	12289830	11167900	MASC05927	5.88354	0
PC1	42	Chr2	10127320	NA	11167900	MASC05927	5.28053	0
PC1	43	Chr2	9583840	NA	11167900	MASC05927	5.0152	0.002
PC1	44	Chr2	9249015	11773082	11167900	MASC05927	4.7069	0.002
PC2	36	Chr2	7722958	16480332	11167900	MASC05927	11.2955	0
PC2	35	Chr2	9646159	16480332	11199743	MASC05920	7.47877	0
PC2	37	Chr2	8515254	16480332	11199743	MASC05920	10.6803	0
PC2	38	Chr2	9583840	16480332	11199743	MASC05920	10.6864	0
PC2	39	Chr2	9646159	16480332	11199743	MASC05920	10.6235	0
PC3	38	Chr2	10559592	NA	11199743	MASC05920	4.89363	0.004
PC2	41	Chr2	9646159	15393139	11208540	ER_472	10.1059	0
PC2	42	Chr2	9646159	16480332	11208540	ER_472	9.60138	0
PC2	43	Chr2	9646159	13289704	11208540	ER_472	7.6311	0
PC2	40	Chr2	10127320	15775911	11293294	MN2_11300378	7.07204	0
PC2	44	Chr2	10242327	NA	11293294	MN2_11300378	4.92152	0.001
PC9	38	Chr2	10242327	13782937	11424765	MASC09221	8.36791	0.001
PC9	35	Chr2	9583840	17114508	11479513	MASC05372	11.1338	0
PC9	36	Chr2	9646159	17297301	11479513	MASC05372	10.905	0
PC9	37	Chr2	9900343	14942495	11479513	MASC05372	8.05208	0
PC9	39	Chr2	11557526	13979309	12180334	MN2_12187411	6.07953	0.001
PC3	39	Chr2	10242327	16303783	12428271	MN2_12435349	6.06946	0.001
PC1	44	Chr2	14044200	15775753	14360784	MASC05841	3.88064	0.019
PC1	42	Chr2	14313133	14942495	14399791	MN2_14406873	3.47818	0.054
PC1	43	Chr2	14044297	14794381	14399791	MN2_14406873	3.5861	0.046
PC3	36	Chr2	14360784	14399791	14399791	MN2_14406873	3.19021	0.087
PC2	42	Chr2	16612394	16617820	16614093	HOS1_1788	3.31716	0.076
PC2	38	Chr2	16886507	17114508	16901273	NMSNP2_16908351	3.3733	0.078
PC2	39	Chr2	16830396	17044344	16901273	NMSNP2_16908351	3.3169	0.069
PC2	42	Chr2	16830396	17297301	16901273	NMSNP2_16908351	3.3328	0.074
PC2	42	Chr2	17757594	17852943	17852943	MN2_17860020	3.3793	0.062
PC2	44	Chr2	17757594	17852943	17852943	MN2_17860020	3.40787	0.061
PC2	42	Chr2	17892549	17991797	17991797	MASC02020	3.28174	0.081
PC2	43	Chr2	17757594	17991797	17991797	MASC02020	3.61698	0.037
PC2	44	Chr2	17892549	17991797	17991797	MASC02020	3.73006	0.024
PC6	42	Chr3	1803899	2216916	2216916	NMSNP3_2216922	3.85145	0.043
PC6	43	Chr3	1689577	2770428	2216916	NMSNP3_2216922	4.53251	0.009
PC6	43	Chr3	2903318	3344784	2967872	MN3_2967877	3.95949	0.024
PC6	43	Chr3	3679286	3679535	3679535	MN3_3679541	3.27328	0.083
PC6	43	Chr3	4073911	4237502	4141096	MN3_4141103	3.53892	0.051
PC4	40	Chr3	8196100	9828023	9025000	MASC04560	4.78912	0.005
PC3	35	Chr3	18099537	18368833	18368658	NMSNP3_18379643	3.47222	0.079
PC4	39	Chr3	21116640	21773266	21517584	MN3_21528561	3.47861	0.057
PC4	39	Chr3	21916588	21978491	21978491	NMSNP3_21989468	3.57659	0.052
PC4	39	Chr3	22130440	22135608	22135608	MN3_22146586	3.11226	0.1
PC2	43	Chr4	11268000	11579827	11488346	MN4_11488359	3.8016	0.023
PC9	36	Chr4	11470264	11580131	11488346	MN4_11488359	3.64558	0.08
PC2	39	Chr4	11488346	11579827	11579827	MN4_11579839	3.2292	0.085
PC4	40	Chr5	13832746	14935674	14644122	NMSNP5_14661352	3.70329	0.027
PC2	44	Chr5	24400995	25069900	24979663	MN5_24996889	3.63126	0.035
PC2	44	Chr5	25070476	25070723	25070723	CDF1_696	3.22853	0.092
PC2	44	Chr5	25149313	25149876	25149876	ELF5_3032	3.21417	0.096
PC2	44	Chr5	25151119	25210764	25210764	MASC02746	3.85518	0.02
PC2	43	Chr5	25802730	26103958	25946317	MN5_25963543	3.49546	0.048
PC2	44	Chr5	25539925	26860115	25946317	MN5_25963543	5.488	0
