# Supplementary material for: Genetic architecture of variation in Arabidopsis thaliana rosettes
Source: PLoS One. 2022 Feb 16;17(2):e0263985. doi: 10.1371/journal.pone.0263985 (PMC8849614; doi:10.1371/journal.pone.0263985)
Supplement: S5 Table — It contains the closest gene to every SNP peak, its gene annotation, position and the count of combinations DAS and descriptor for which the SNP peak was significantly associated to the marker each gene accession is the closest. (XLSX) [file pone.0263985.s010.xlsx]

## Sheet: MarkersClosestGenes1
Chromosome	peak.bp	peak.SNP	DB identifier	Symbol	Chr	Start	End	Length	Shape Descriptor Hit Count	PCA Hit Count	Name	TAIR Computational Description	TAIR Aliases	TAIR Curator Summary
Chr1	1187841	CRY2_1021	AT1G04400	CRY2	Chr1	1185512	1188696	3185	1		cryptochrome 2	cryptochrome 2	AT-PHH1, ATCRY2, CRY2, FHA, PHH1	Blue light receptor mediating blue-light regulated cotyledon expansion and flowering time. Positive regulator of the flowering-time gene CONSTANS. This gene possesses a light-induced CNT2 N-terminal homodimerisation domain.Involved in blue-light induced stomatal opening. Involved in triggering chromatin decondensation. An 80-residue motif (NC80) is sufficient to confer CRY2's physiological functi…
Chr1	1844839	MN1_1844838	AT1G06080	ADS1	Chr1	1843463	1846311	2849		1	delta 9 desaturase 1	delta 9 desaturase 1	ADS1, AtADS1	Encodes a protein homologous to delta 9 acyl-lipid desaturases of cyanobacteria and acyl-CoA desaturases of yeast and mammals. expression down-regulated by cold temperature. It is involved in the desaturation of VLCFAs to make monounsaturated VLCFAs.
Chr1	1945101	MN1_1945105	AT1G06380	AT1G06380	Chr1	1944993	1946303	1311	1			Ribosomal protein L1p/L10e family
Chr1	4041374	MN1_4041372	AT1G11960	AT1G11960	Chr1	4039566	4044046	4481		1		ERD (early-responsive to dehydration stress) family protein
Chr1	10720291	NMSNP1_10720273	AT1G30370	DLAH	Chr1	10719065	10720843	1779		1	DAD1-like acylhydrolase	alpha/beta-Hydrolases superfamily protein	DLAH	Encodes a mitochondria-localized class III phospholipase A1 that plays a role in seed viability.
Chr1	13201153	SGCSNP10165							1	1
Chr1	16644538	MASC04211	AT1G43886	AT1G43886	Chr1	16638997	16645265	6269	1			transposable_element_gene
Chr1	17148697	MN1_17151137	AT1G45231	AT1G45231	Chr1	17147707	17151211	3505		1			TGS1
Chr1	17474215	PERL0147872	AT1G47565	AT1G47565	Chr1	17473922	17476333	2412	2	2		transposable_element_gene
Chr1	18228436	MN1_18232105	AT1G49270	PERK7	Chr1	18227122	18230330	3209	1		proline-rich extensin-like receptor kinase 7	Protein kinase superfamily protein	AtPERK7, PERK7	Encodes a member of the proline-rich extensin-like receptor kinase (PERK) family. This family consists of 15 predicted receptor kinases (PMID: 15653807).
Chr1	19502363	MN1_19506032	AT1G52360	AT1G52360	Chr1	19499146	19506309	7164	3	1		Coatomer, beta subunit
Chr1	19515673	MN1_19519292	AT1G52400	BGLU18	Chr1	19514989	19518411	3423		1	beta glucosidase 18	beta glucosidase 18	ATBG1, BGL1, BGLU18	encodes a member of glycosyl hydrolase family 1, located in inducible ER bodies which were formed after wounding, required in inducible ER body formation The mRNA is cell-to-cell mobile.
Chr1	19778899	MN1_19782567	AT1G53070	AT1G53070	Chr1	19778133	19779447	1315		1		Legume lectin family protein
Chr1	20135840	MASC01983	AT1G53910	RAP2.12	Chr1	20134844	20137013	2170		1	related to AP2 12	related to AP2 12	ERF74, RAP2.12	Encodes a member of the ERF (ethylene response factor) subfamily B-2 of ERF/AP2 transcription factor family (RAP2.12). The protein contains one AP2 domain. There are 5 members in this subfamily including RAP2.2 AND RAP2.12. Involved in oxygen sensing. It plays a key role in controlling root bending in response to hypoxia.
Chr1	20310446	MASC00497	AT1G54410	AT1G54410	Chr1	20309473	20310850	1378		1		dehydrin family protein	AtHIRD11, HIRD11	Encodes a KS-type dehydrin can reduce the formation of reactive oxygen species (ROS) from Cu.
Chr1	21137062	MASC00290	AT1G56430	NAS4	Chr1	21136835	21138277	1443	1	1	nicotianamine synthase 4	nicotianamine synthase 4	ATNAS4, NAS4	Encodes a protein with nicotianamine synthase activity.
Chr1	21378273	MASC07198	AT1G57720	AT1G57720	Chr1	21377320	21380382	3063		1		Translation elongation factor EF1B, gamma chain
Chr1	21665506	MN1_21669171	AT1G58350	ZW18	Chr1	21662891	21667629	4739	1	1		Putative serine esterase family protein	ZW18
Chr1	22384489	NMSNP1_22388154	AT1G60800	NIK3	Chr1	22383393	22387766	4374	1	1	NSP-interacting kinase 3	NSP-interacting kinase 3	AtNIK3, CIK1, NIK3	Encodes one of a group of LRR-RLKs, designated as CLAVATA3 INSENSITIVE RECEPTOR KINASES (CIKs), that act as co-receptors and have essential roles in regulating CLV3-mediated stem cell homeostasis.
Chr1	24392517	NMSNP1_24396180	AT1G65610	KOR2	Chr1	24391672	24395503	3832	1		KORRIGAN 2	Six-hairpin glycosidases superfamily protein	ATGH9A2, AtKOR2, KOR2
Chr1	25372288	MN1_25375953	AT1G67690	AT1G67690	Chr1	25368874	25373977	5104		1		Zincin-like metalloproteases family protein	PSPM3
Chr1	25508227	FKF1_606							3	2
Chr1	28579364	MN1_28584258	AT1G76160	sks5	Chr1	28577842	28581315	3474		1	SKU5 similar 5	SKU5 similar 5	sks5
Chr2	256330	RGA_2019	AT2G01570	RGA1	Chr2	255247	257568	2322	1		REPRESSOR OF GA1-3 1	GRAS family transcription factor family protein	RGA, RGA1, RGA24	Member of the VHIID/DELLA regulatory family. Contains homopolymeric serine and threonine residues, a putative nuclear localization signal, leucine heptad repeats, and an LXXLL motif. Putative transcriptional regulator repressing the gibberellin response and integration of phytohormone signalling. DELLAs repress cell proliferation and expansion that drives plant growth. The protein undergoes degra…
Chr2	256678	RGA_1671	AT2G01570	RGA1	Chr2	255247	257568	2322		1	REPRESSOR OF GA1-3 1	GRAS family transcription factor family protein	RGA, RGA1, RGA24	Member of the VHIID/DELLA regulatory family. Contains homopolymeric serine and threonine residues, a putative nuclear localization signal, leucine heptad repeats, and an LXXLL motif. Putative transcriptional regulator repressing the gibberellin response and integration of phytohormone signalling. DELLAs repress cell proliferation and expansion that drives plant growth. The protein undergoes degra…
Chr2	257326	RGA_1023	AT2G01570	RGA1	Chr2	255247	257568	2322	1	1	REPRESSOR OF GA1-3 1	GRAS family transcription factor family protein	RGA, RGA1, RGA24	Member of the VHIID/DELLA regulatory family. Contains homopolymeric serine and threonine residues, a putative nuclear localization signal, leucine heptad repeats, and an LXXLL motif. Putative transcriptional regulator repressing the gibberellin response and integration of phytohormone signalling. DELLAs repress cell proliferation and expansion that drives plant growth. The protein undergoes degra…
Chr2	347764	MN2_347772	AT2G01810	AT2G01810	Chr2	347537	350179	2643	1			RING/FYVE/PHD zinc finger superfamily protein
Chr2	7643146	MN2_7650227	AT2G17560	HMGB4	Chr2	7642117	7643739	1623	1	1	high mobility group B4	high mobility group B4	HMGB4, NFD04, NFD4	Encodes a protein belonging to the subgroup of HMGB (high mobility group B) proteins that have a distinctive DNA-binding motif, the HMG-box domain. The motif confers non-sequence specific interaction with linear DNA and structure-specific binding to distorted DNA sites. The HMGB proteins are involved in the assembly of nucleoprotein complexes. Can be phosphorylated by CK2alpha.
Chr2	7722418	FDP_354							1	1
Chr2	7722958	FDP_896	AT2G17770	BZIP27	Chr2	7722825	7724323	1499	1		basic region/leucine zipper motif 27	basic region/leucine zipper motif 27	ATBZIP27, BZIP27, FDP	Encodes a paralog of bZIP transcription factor FD. This protein interacts with FD and FT.
Chr2	7724076	FDP_2020	AT2G17770	BZIP27	Chr2	7722825	7724323	1499	1		basic region/leucine zipper motif 27	basic region/leucine zipper motif 27	ATBZIP27, BZIP27, FDP	Encodes a paralog of bZIP transcription factor FD. This protein interacts with FD and FT.
Chr2	7735540	MN2_7742622	AT2G17790	VPS35A	Chr2	7733563	7739675	6113		1	VPS35 homolog A	vacuolar protein sorting-associated 35A-like protein	VPS35A, ZIP3	Encodes a protein with similarity to yeast VPS35 which encodes a component of the retromer involved in retrograde endosomal transport. Mutants partially suppress the loss of VTI11 function in Arabidopsis and restores gravitropism in the double mutant. The mRNA is cell-to-cell mobile.
Chr2	8140504	PHYB_1645	AT2G18790	PHYB	Chr2	8139756	8144461	4706	1		phytochrome B	phytochrome B	HY3, OOP1, PHYB	Red/far-red photoreceptor involved in the regulation of de-etiolation. Exists in two inter-convertible forms: Pr and Pfr (active). Involved in the light-promotion of seed germination and in the shade avoidance response. Promotes seedling etiolation in both the presence and absence of phytochrome A. Overexpression results in etiolation under far-red light. Accumulates in the nucleus after exposure…
Chr2	8970375	MASC02995	AT2G20830	AT2G20830	Chr2	8968195	8970739	2545	1			folic acid binding / transferase
Chr2	9136962	MASC05584	AT2G21350	AT2G21350	Chr2	9136203	9137284	1082	1	1		RNA-binding CRS1 / YhbY (CRM) domain protein
Chr2	9249141	MN2_9256220	AT2G21620	RD2	Chr2	9248525	9250311	1787	2			Adenine nucleotide alpha hydrolases-like superfamily protein		Encodes gene that is induced in response to desiccation
Chr2	9421907	MN2_9428987	AT2G22150	AT2G22150	Chr2	9421683	9422858	1176	1			pseudogene of TRAF-like family protein
Chr2	9579136	SVP_88								1
Chr2	9646159	MN2_9653239	AT2G22680	WAVH1	Chr2	9645270	9647655	2386	1		WAV3 homolog 1	Zinc finger (C3HC4-type RING finger) family protein	WAVH1
Chr2	9900343	MASC03019								1
Chr2	10933252	MASC02949	AT2G25680	MOT1	Chr2	10933005	10934604	1600	1	1	molybdate transporter 1	molybdate transporter 1	MOT1	Encodes a high-affinity molybdate transporter. Mutant has reduced concentrations of molybdate in roots and shoots, and reduced shoot and root length when growing on Mo-limited medium.
Chr2	11167900	MASC05927							16	5
Chr2	11199743	MASC05920	AT2G26300	GP ALPHA 1	Chr2	11196996	11201102	4107	10	5	G protein alpha subunit 1	G protein alpha subunit 1	ATGPA1, GP ALPHA 1, GPA1	Encodes an alpha subunit of a heterotrimeric GTP-binding protein. The active GTP-bound form of GPA1 binds to the GTG1 and GTG2 abscisic acid (ABA) receptors and appears to affect their GTPase and GTP-binding activity, and hence, ABA binding abilities. GPA1 is a positive regulator in ABA-mediated inhibition of stomatal opening. Plants with recessive mutant alleles have complex phenotypes including…
Chr2	11208540	ER_472	AT2G26330	ER	Chr2	11208080	11214662	6583	3	3	ERECTA	Leucine-rich receptor-like protein kinase family protein	ER, QRP1	Homologous to receptor protein kinases. Involved in specification of organs originating from the shoot apical meristem. Contains a cytoplasmic protein kinase catalytic domain, a transmembrane region, and an extracellular leucine-rich repeat. ER has been identified as a quantitative trait locus for transpiration efficiency by influencing epidermal and mesophyll development, stomatal density and po…
Chr2	11293294	MN2_11300378	AT2G26550	HO2	Chr2	11291148	11293575	2428	2	2	heme oxygenase 2	heme oxygenase 2	HO2	Encodes a heme oxygenase-like protein lacking the conserved histidine residue at the active site that is usually involved in heme-iron coordination. It is unable to bind and degrade heme. Mutant analyses suggest a role in photomorphogenesis. The protein can bind the heme precursor, proto IX, which could be biologically significant and point to a role in the regulation of the two tetrapyrrole bios…
Chr2	11324386	MASC06116							1
Chr2	11424765	MASC09221	AT2G26790	AT2G26790	Chr2	11424163	11427792	3630		1		Pentatricopeptide repeat (PPR) superfamily protein
Chr2	11479513	MASC05372							4	3
Chr2	11817721	MASC00349	AT2G27710	AT2G27710	Chr2	11816634	11817972	1339	1			60S acidic ribosomal protein family
Chr2	12180334	MN2_12187411	AT2G28490	AT2G28490	Chr2	12178597	12181012	2416		1		RmlC-like cupins superfamily protein
Chr2	12428271	MN2_12435349	AT2G28940	AT2G28940	Chr2	12426710	12428737	2028		1		Protein kinase superfamily protein
Chr2	12757304	MASC02492	AT2G29930	AT2G29930	Chr2	12756326	12758558	2233	1			F-box/RNI-like superfamily protein
Chr2	13083366	MN2_13090443	AT2G30700	AT2G30700	Chr2	13081752	13085451	3700	1			GPI-anchored protein
Chr2	13782937	MASC02512	AT2G32460	MYB101	Chr2	13782107	13784483	2377	3		myb domain protein 101	myb domain protein 101	ABS7, ATM1, ATMYB101, MYB101	Member of the R2R3 factor gene family.
Chr2	13996332	MN2_14003409							2
Chr2	14044297	SAR1_183	AT2G33120	SAR1	Chr2	14043400	14045695	2296	1		synaptobrevin-related protein 1	synaptobrevin-related protein 1	ATVAMP722, SAR1, VAMP722	Encodes a member of Synaptobrevin-like protein family. Also known as VESICLE-ASSOCIATED MEMBRANE PROTEIN 722 (VAMP722). Required for cell plate formation. Post-transcriptionally regulated by CRT1/2 under ER stress.
Chr2	14343638	MN2_14350717	AT2G33880	HB-3	Chr2	14341355	14343796	2442	1		homeobox-3	homeobox-3	HB-3, STIP, WOX9, WOX9A	Encodes a protein with similarity to WUS type homeodomain protein. Required for meristem growth and development and acts through positive regulation of WUS. Loss of function phenotypes include embryo lethality, hyponastic cotyledons, reduced root development and smaller meristems. Phenotypes can be rescued by addition of sucrose in the growth media. Overexpression can partially rescue the triple …
Chr2	14360784	MASC05841	AT2G33990	iqd9	Chr2	14360255	14362511	2257		1	IQ-domain 9	IQ-domain 9	iqd9	Member of IQ67 (CaM binding) domain containing family.
Chr2	14399791	MN2_14406873	AT2G34110	AT2G34110	Chr2	14392551	14403317	10767	8	3		hypothetical protein
			AT2G34100	AT2G34100	Chr2	14399534	14413489	13956				nonsense-mediated mRNA decay-like protein
Chr2	14936321	MASC06034							5
Chr2	14942495	MN2_14949589	AT2G35600	BRXL1	Chr2	14940774	14945357	4584	1		BREVIS RADIX-like 1	BREVIS RADIX-like 1	ATBRXL1, BRXL1	Belongs to five-member BRX gene family. Arabidopsis BRX genes share high levels of similarity among each others, with several conserved domains. The most distinct is BRX domain - highly conserved in all BRX genes among distantly related species. This protein-protein interaction domain is required and sufficient for BRX activity.
Chr2	15244621	MN2_15251700	AT2G36360	AT2G36360	Chr2	15242904	15247695	4792	1			Galactose oxidase/kelch repeat superfamily protein
Chr2	15393139	MASC05384	AT2G36720	AT2G36720	Chr2	15393047	15399419	6373	1			Acyl-CoA N-acyltransferase with RING/FYVE/PHD-type zinc finger domain-containing protein
Chr2	15794416	MN2_15801493	AT2G37650	AT2G37650	Chr2	15792545	15795235	2691	1			GRAS family transcription factor
Chr2	16073182	MN2_16080260	AT2G38370	AT2G38370	Chr2	16071979	16074917	2939	1			weak chloroplast movement under blue light protein (DUF827)
Chr2	16430411	MN2_16437489	AT2G39350	ABCG1	Chr2	16430085	16432751	2667	1		ATP-binding cassette G1	ABC-2 type transporter family protein	ABCG1, WBC1	Belongs to a clade of five Arabidopsis thaliana ABCG half-transporters that are required for synthesis of an effective suberin barrier in roots and seed coats (ABCG2, ABCG6, and ABCG20) and for synthesis of an intact pollen wall (ABCG1 and ABCG16).
Chr2	16614093	HOS1_1788	AT2G39810	HOS1	Chr2	16612777	16618122	5346		1	HIGH EXPRESSION OF OSMOTICALLY RESPONSIVE GENES 1	ubiquitin-protein ligase	ESD6, HOS1	A novel protein with a RING finger motif near the amino terminus. Negative regulator of cold responses. Functions as an E3 ligase required for the ubiquitination of ICE1. HOS1 physically interacts with ICE1 and mediates the ubiquitination of ICE1 both in vitro and in vivo. Overexpression represses the expression of CBFs and their downstream genes and confers increased sensitivity to freezing stre…
Chr2	16618255	HOS1_5954	AT2G39820	eIF6B	Chr2	16618226	16619750	1525	1		eukaryotic initiation factor 6B	Translation initiation factor IF6	eIF6B
Chr2	16677088	MN2_16684166	AT2G39950	AT2G39950	Chr2	16676542	16680503	3962	1			flocculation protein
Chr2	16830396	MN2_16837474	AT2G40290	AT2G40290	Chr2	16828766	16831226	2461	1			Eukaryotic translation initiation factor 2 subunit 1		Encodes an eIF2alpha homolog that can be phosphorylated by GCN2 in vitro.
Chr2	16901273	NMSNP2_16908351	AT2G40460	AT2G40460	Chr2	16896907	16901670	4764	4	3		Major facilitator superfamily protein
Chr2	17297301	MN2_17304379	AT2G41480	AT2G41480	Chr2	17296894	17298725	1832	1			peroxidase superfamily protein	AtPRX25, PRX25	Encodes a cationic cell-wall-bound peroxidase homolog that is involved in the lignification of cell walls. Regulated by COG1, involved in seed longevity.
Chr2	17649336	MN2_17656418							1
Chr2	17837400	MN2_17844494	AT2G42870	PAR1	Chr2	17836416	17837618	1203	1		PHY RAPIDLY REGULATED 1	phy rapidly regulated 1	HLH1, PAR1	Encodes PHYTOCHROME RAPIDLY REGULATED1 (PAR1), an atypical basic helix-loop-helix (bHLP) protein. Closely related to PAR2 (At3g58850). Up regulated after simulated shade perception. Acts in the nucleus to control plant development and as a negative regulator of shade avoidance response. Functions as transcriptional repressor of auxin-responsive genes SAUR15 (AT4G38850) and SAUR68 (AT1G29510).
Chr2	17852943	MN2_17860020	AT2G42890	ML2	Chr2	17849819	17854553	4735		2	MEI2-like 2	MEI2-like 2		A member of mei2-like gene family, predominantly plant-based family of genes encoding RNA binding proteins with characteristic presence of a highly conserved RNA binding motif first described in the mei2 gene of the fission yeast S. pombe. In silico analyses reveal nine mei2 -like genes in A. thaliana. They were grouped into four distinct clades, based on overall sequence similarity and subfamily…
Chr2	17991797	MASC02020	AT2G43290	MSS3	Chr2	17991052	17992047	996	2	3	multicopy suppressors of snf4 deficiency in yeast 3	Calcium-binding EF-hand family protein	AtCML5, MSS3	Calmodulin-like MSS3.Encodes an endomembrane localized member of the CML subfamily VII. Contains a canonical CaM domain and unique N-terminal extension that distinguishes it from other members of the subfamily.
Chr2	18027069	MN2_18034146	AT2G43410	FPA	Chr2	18025247	18031255	6009	1			RNA binding protein	FPA	FPA is a gene that regulates flowering time in Arabidopsis via a pathway that is independent of daylength (the autonomous pathway). Mutations in FPA result in extremely delayed flowering. Double mutants with FCA have reduced fertility and single/double mutants have defects in siRNA mediated chromatin silencing.
Chr3	2216916	NMSNP3_2216922								2
Chr3	2967872	MN3_2967877	AT3G09670	AT3G09670	Chr3	2966201	2969058	2858		1		Tudor/PWWP/MBT superfamily protein	PDP2	PWWP domain protein involved in regulation of FLC and flowering time.
Chr3	3679535	MN3_3679541	AT3G11660	NHL1	Chr3	3678595	3679943	1349		1	NDR1/HIN1-like 1	NDR1/HIN1-like 1	NHL1	encodes a protein whose sequence is similar to tobacco hairpin-induced gene (HIN1) and Arabidopsis non-race specific disease resistance gene (NDR1). Expression of this gene is induced by cucumber mosaic virus. Localization of the gene product is similar to that of NHL3 (plasma membrane) but it is yet inconclusive.
Chr3	4141096	MN3_4141103	AT3G12970	AT3G12970	Chr3	4140878	4142548	1671		1		serine/arginine repetitive matrix-like protein
Chr3	9025000	MASC04560	AT3G24715	AT3G24715	Chr3	9024943	9030311	5369		1		kinase superfamily with octicosapeptide/Phox/Bem1p domain-containing protein	HCR1	HCR1 belongs to the B4 group of Raf-like MAPKKKs. It corresponds to a root hydraulic pressure QTL between Col-0 and Bur-0 accessions and appears to contribute to variation in root pressure in different haplotypes. It is involved in potassium-dependent response to hypoxia.
Chr3	15317766	MN3_15328754							1
Chr3	17370484	NMSNP3_17381469	AT3G47170	AT3G47170	Chr3	17368672	17370494	1823	1			HXXXD-type acyl-transferase family protein
Chr3	18368658	NMSNP3_18379643	AT3G49550	AT3G49550	Chr3	18367897	18368900	1004		1		hypothetical protein
Chr3	18969684	NMSNP3_18980664	AT3G51075	AT3G51075	Chr3	18968649	18972870	4222	1			Natural antisense transcript overlaps with AT3G51070
			AT3G51070	AT3G51070	Chr3	18969068	18972554	3487				S-adenosyl-L-methionine-dependent methyltransferases superfamily protein
Chr3	21517584	MN3_21528561	AT3G58100	PDCB5	Chr3	21515170	21517739	2570		1	plasmodesmata callose-binding protein 5	plasmodesmata callose-binding protein 5	PDCB5	Encodes a member of the X8-GPI family of proteins. It localizes to the plasmodesmata and is predicted to bind callose.
			AT3G58110	AT3G58110	Chr3	21516635	21519862	3228				hypothetical protein	ECAP	Adaptor Protein that Connects JAZ Repressors with the TPR2 Co-repressor to Suppress Jasmonate-Responsive Anthocyanin Accumulation.
Chr3	21978491	NMSNP3_21989468								1
Chr3	22135608	MN3_22146586	AT3G59920	GDI2	Chr3	22134951	22138546	3596		1	RAB GDP dissociation inhibitor 2	RAB GDP dissociation inhibitor 2	ATGDI2, GDI2	RAB GDP DISSOCIATION INHIBITOR 2 The mRNA is cell-to-cell mobile.
Chr4	9198009	PHYD_2290	AT4G16250	PHYD	Chr4	9195247	9199840	4594	1		phytochrome D	phytochrome D	PHYD	Encodes a phytochrome photoreceptor with a function similar to that of phyB that absorbs the red/far-red part of the light spectrum and is involved in light responses. It cannot compensate for phyB loss in Arabidopsis but can substitute for tobacco phyB in vivo.
Chr4	11268000	MASC01686	AT4G21110	AT4G21110	Chr4	11267069	11269019	1951	1			G10 family protein
Chr4	11488346	MN4_11488359	AT4G21605	AT4G21605	Chr4	11487646	11488821	1176		2		pseudogene of Galactose oxidase/kelch repeat superfamily protein
Chr4	11579827	MN4_11579839	AT4G21820	AT4G21820	Chr4	11577419	11584073	6655	2	1		binding / calmodulin binding protein
Chr4	11786400	MASC04642							1
Chr4	14533366	MN4_14533372	AT4G29658	PRA1.C	Chr4	14532937	14534073	1137	1		prenylated RAB acceptor 1.C	prenylated RAB acceptor 1.C	PRA1.C
Chr4	15489079	MASC03336	AT4G32020	AT4G32020	Chr4	15487914	15490048	2135	1			serine/arginine repetitive matrix-like protein
Chr4	15765115	NMSNP4_15765120	AT4G32680	AT4G32680	Chr4	15763237	15765169	1933	1			transmembrane protein
Chr4			AT4G32690	GLB3	Chr4	15765112	15767106	1995			hemoglobin 3	hemoglobin 3	AHb3, ATGLB3, GLB3	Encodes a hemoglobin (Hb) with a central domain similar to the 'truncated Hbs of bacteria, protozoa and fungi. The 3D structure of these types of Hbs is a 2-on-2 arrangement of alpha-helices as opposed to the 3-on-3 arrangement of the standard globin fold. This type of Hb is not found in animals or yeast.
Chr4	17038397	NMSNP4_17038400	AT4G36000	AT4G36000	Chr4	17037385	17038955	1571	1			Pathogenesis-related thaumatin superfamily protein
Chr4	17609259	MN4_17609253	AT4G37460	SRFR1	Chr4	17608378	17615946	7569	1		SUPPRESSOR OF RPS4-RLD 1	Tetratricopeptide repeat (TPR)-like superfamily protein	SRFR1	Encodes a tetratricopeptide repeat domain containing protein that shows sequence similarity to those of transcriptional repressors in other organisms. Involved in mediating effector-triggered immunity.
Chr4	17803787	MN4_17803780	AT4G37870	PCK1	Chr4	17802690	17806705	4016	1		phosphoenolpyruvate carboxykinase 1	phosphoenolpyruvate carboxykinase 1	PCK1, PEPCK	Encodes a phosphoenolpyruvate carboxykinase that localizes to the cytosol.
	18268130	MN4_18268215	AT4G39235	AT4G39235	Chr4	18268031	18269212	1182	1			hypothetical protein
Chr5	6416383	NMSNP5_6416385	AT5G19130	AT5G19130	Chr5	6415920	6419112	3193	1			GPI transamidase component family protein / Gaa1-like family protein
Chr5	6523118	NMSNP5_6523120	AT5G19360	CPK34	Chr5	6521405	6523954	2550	3		calcium-dependent protein kinase 34	calcium-dependent protein kinase 34	AtCPK34, CPK34	member of Calcium Dependent Protein Kinase
Chr5	13597403	NMSNP5_13614633	AT5G35390	PRK1	Chr5	13596824	13599269	2446	1		pollen receptor like kinase 1	Leucine-rich repeat protein kinase family protein	PRK1	Encodes a member of the receptor-like kinase family of genes. In pollen tubes, it accumulates in the plasma membrane of the apical growing tip through the process of exocytosis.
Chr5	14644122	NMSNP5_14661352	AT5G37060	CHX24	Chr5	14642622	14645612	2991		1	cation/H exchanger 24	cation/H+ exchanger 24	ATCHX24, CHX24	member of Putative Na+/H+ antiporter family
Chr5	23300895	MASC04571	AT5G57530	XTH12	Chr5	23300321	23301689	1369	1		xyloglucan endotransglucosylase/hydrolase 12	xyloglucan endotransglucosylase/hydrolase 12	AtXTH12, XTH12
Chr5	23929164	MASC01444	AT5G59320	LTP3	Chr5	23928954	23929816	863	1		lipid transfer protein 3	lipid transfer protein 3	LTP3	Predicted to encode a PR (pathogenesis-related) protein. Belongs to the lipid transfer protein (PR-14) family with the following members: At2g38540/LTP1, At2g38530/LTP2, At5g59320/LTP3, At5g59310/LTP4, At3g51600/LTP5, At3g08770/LTP6, At2g15050/LTP7, At2g18370/LTP8, At2g15325/LTP9, At5g01870/LTP10, At4g33355/LTP11, At3g51590/LTP12, At5g44265/LTP13, At5g62065/LTP14, At4g08530/LTP15. The mRNA is cel…
Chr5	24836116	MASC01180	AT5G61820	AT5G61820	Chr5	24834300	24836933	2634	1			stress up-regulated Nod 19 protein
Chr5	24922872	BFT_1187	AT5G62040	BFT	Chr5	24922802	24923797	996	1		brother of FT and TFL1	PEBP (phosphatidylethanolamine-binding protein) family protein	BFT	BFT is a member of The FLOWERING LOCUS T (FT)/TERMINAL FLOWER 1 (TFL1) gene family that encodes regulators involved in control of flower development.
Chr5	24979663	MN5_24996889	AT5G62180	CXE20	Chr5	24978718	24980075	1358		1	carboxyesterase 20	carboxyesterase 20	AtCXE20, CXE20
Chr5	25070723	CDF1_696	AT5G62430	CDF1	Chr5	25069093	25071111	2019		1	cycling DOF factor 1	cycling DOF factor 1	CDF1	Dof-type zinc finger domain-containing protein, similar to H-protein promoter binding factor-2a GI:3386546 from (Arabidopsis thaliana). Represses expression of Constans (CO), a circadian regulator of flowering time. Interacts with LKP2 and FKF1. Expression oscillates under constant light conditions. Mainly expressed in the vasculature of cotyledons, leaves and hypocotyls, but also in stomata. Loc…
Chr5	25149876	ELF5_3032	AT5G62640	ELF5	Chr5	25149329	25152563	3235		1	EARLY FLOWERING 5	proline-rich family protein	AtELF5, ELF5	nuclear targeted protein involved in flowering time regulation that affects flowering time independent of FLC
Chr5	25210764	MASC02746	AT5G62770	AT5G62770	Chr5	25210301	25211665	1365	1	1		membrane-associated kinase regulator, putative (DUF1645)
Chr5	25547695	MASC04437	AT5G63840	RSW3	Chr5	25544907	25549199	4293	1		RADIAL SWELLING 3	Glycosyl hydrolases family 31 protein	PSL5, RSW3	radial swelling mutant shown to be specifically impaired in cellulose production. Encodes the alpha-subunit of a glucosidase II enzyme.
Chr5	25946317	MN5_25963543	AT5G64930	CPR5	Chr5	25945683	25948397	2715	5	2	CONSTITUTIVE EXPRESSION OF PR GENES 5	CPR5 protein	CPR5, HYS1	Regulator of expression of pathogenesis-related (PR) genes. Participates in signal transduction pathways involved in plant defense (systemic acquired resistance -SAR).
Chr5	26860115	MN5_26877341	AT5G67320	HOS15	Chr5	26857154	26861119	3966	1		high expression of osmotically responsive genes 15	WD-40 repeat family protein	HOS15, OLI1	Encodes a WD-40 protein involved in histone deacetylation in response to abiotic stress.Identified in a screen for mutations with altered expression of stress induced genes. Functions as a repressor of cold tolerance induced genes. Loss of function mutants are hypersensitive to freezing.
		116	105
