# Supplementary material for: Genetic architecture of variation in Arabidopsis thaliana rosettes
Source: PLoS One. 2022 Feb 16;17(2):e0263985. doi: 10.1371/journal.pone.0263985 (PMC8849614; doi:10.1371/journal.pone.0263985)
Supplement: S1 Data — Three replicates per RIL were phenotyped for the 9 shape descriptors at Table 1 and their RIL group means were recorded for further analysis. Principal Components extracted from the correlation matrix–all DAS and RILs pooled–where calculated from RILs averaged phenotypic values. Colour code shows the trajectory of traits along time where every variable has been code in green for low values, yellow for intermediate and red for large. The color code is calculated for all DAS and RILs and recalculated for every feature. Statistics per DAS are recorded at the bottom of the table. (XLSX) [file pone.0263985.s011.xlsx]

## Sheet: S1 Data
Shape Descriptor	AREA.MM	AREA.MM	AREA.MM	AREA.MM	AREA.MM	AREA.MM	AREA.MM	AREA.MM	AREA.MM	AREA.MM	COMPACTNESS	COMPACTNESS	COMPACTNESS	COMPACTNESS	COMPACTNESS	COMPACTNESS	COMPACTNESS	COMPACTNESS	COMPACTNESS	COMPACTNESS	ECCENTRICITY	ECCENTRICITY	ECCENTRICITY	ECCENTRICITY	ECCENTRICITY	ECCENTRICITY	ECCENTRICITY	ECCENTRICITY	ECCENTRICITY	ECCENTRICITY	ISOTROPY	ISOTROPY	ISOTROPY	ISOTROPY	ISOTROPY	ISOTROPY	ISOTROPY	ISOTROPY	ISOTROPY	ISOTROPY	PERIMETER.MM	PERIMETER.MM	PERIMETER.MM	PERIMETER.MM	PERIMETER.MM	PERIMETER.MM	PERIMETER.MM	PERIMETER.MM	PERIMETER.MM
DAS	35	36	37	38	39	40	41	42	43	44	35	36	37	38	39	40	41	42	43	44	35	36	37	38	39	40	41	42	43	44	35	36	37	38	39	40	41	42	43	44	35	36	37	38	39	40	41	42	43
MAGIC RIL
MAGIC.1	69.5768	87.2439	122.191	167.916	214.918	288.109	390.734	515.201	667.126	797.341	0.72733	0.708304	0.701704	0.680604	0.658701	0.653015	0.646079	0.655449	0.659472	0.647965	0.275745	0.323502	0.30545	0.23207	0.212256	0.193038	0.20155	0.235911	0.228975	0.216003	0.768959	0.71812	0.691858	0.737096	0.768389	0.800758	0.66072	0.747662	0.732352	0.702192	55.4177	65.4921	82.6759	100.407	113.294	137.043	165.031	197.544	238.342
MAGIC.2	78.5119	101.097	132.097	184.006	242.9	306.129	421.812	539.048	656.334	770.496	0.602278	0.604854	0.588868	0.567794	0.559681	0.566882	0.584765	0.59991	0.602484	0.609001	0.293843	0.38467	0.435032	0.318914	0.248187	0.224105	0.210037	0.231624	0.222937	0.224475	0.752033	0.66727	0.598326	0.565323	0.575866	0.704534	0.607285	0.70677	0.69449	0.665091	71.3929	80.4326	97.2227	121.08	142.82	169.715	193.186	219.428	254.872
MAGIC.3	57.2713	71.41	101.371	137.506	180.465	242.409	335.847	451.04	597.242	752.715	0.739481	0.735363	0.695488	0.672008	0.658396	0.656663	0.654125	0.657594	0.643048	0.639596	0.34031	0.390955	0.332797	0.263604	0.219096	0.200996	0.203325	0.211991	0.213618	0.176697	0.688739	0.701476	0.736032	0.786992	0.777604	0.714233	0.669098	0.721039	0.783028	0.600021	48.0073	55.3981	74.2382	88.3671	106	127.103	158.703	181.971	236.546
MAGIC.5	50.261	62.5635	85.6108	120.265	161.29	204.393	270.249	356.067	467.514	582.702	0.684563	0.701779	0.697835	0.660544	0.655189	0.628719	0.649005	0.657919	0.660544	0.650185	0.458594	0.429476	0.368167	0.234119	0.222475	0.214766	0.202372	0.193572	0.187753	0.170897	0.696964	0.714216	0.673628	0.722148	0.7034	0.7134	0.668181	0.739955	0.814419	0.829273	51.5155	54.4422	68.4011	86.1412	95.2048	113.776	134.647	157.362	194.613
MAGIC.6	65.118	81.438	117.772	165.857	232.026	312.479	436.565	585.497	788.436	1012.16	0.761968	0.744304	0.716382	0.708417	0.697544	0.671593	0.681399	0.714373	0.700307	0.697363	0.322096	0.318731	0.300579	0.228297	0.172311	0.156883	0.192594	0.20873	0.181087	0.184795	0.630733	0.74455	0.750947	0.726712	0.762964	0.755383	0.702252	0.704492	0.651863	0.686281	50.3506	61.7599	85.0837	101.662	118.631	149.324	170.395	191.004	229.973
MAGIC.7	67.6469	81.2026	103.227	133.424	173.415	217.442	282.573	366.622	473.93	583.223	0.784526	0.765376	0.750336	0.725152	0.704813	0.701562	0.704724	0.685904	0.678548	0.68121	0.247495	0.270523	0.278803	0.236505	0.193865	0.180978	0.187547	0.227558	0.245544	0.256005	0.782087	0.790575	0.790077	0.775576	0.742016	0.765728	0.80343	0.674347	0.598631	0.757692	49.7542	61.1974	70.0823	85.5737	101.386	112.69	125.53	157.23	178.322
MAGIC.8	97.0267	129.745	189.445	267.485	359.787	470.622	658.79	877.212	1055.39	1220.09	0.557186	0.593419	0.588584	0.592249	0.592845	0.596032	0.631439	0.650943	0.604697	0.583783	0.486746	0.4417	0.338	0.261774	0.193112	0.163822	0.167361	0.180426	0.144038	0.116861	0.611391	0.635366	0.65291	0.625573	0.53345	0.607908	0.800756	0.868611	0.837778	0.766771	82.766	96.3202	123.472	157.937	190.934	233.039	284.544	323.002	385.83
MAGIC.9	80.7517	106.639	153.61	220.85	290.366	379.271	527.032	695.046	871.911	1029.45	0.637872	0.635401	0.601196	0.599226	0.563626	0.556452	0.586824	0.603446	0.603679	0.583216	0.363935	0.336897	0.268589	0.221408	0.188005	0.188715	0.189311	0.203955	0.211224	0.18241	0.700337	0.671822	0.752712	0.623735	0.573317	0.542918	0.630116	0.684983	0.712382	0.699067	74.235	85.2389	116.019	140.322	175.164	208.296	240.985	307.514	366.189
MAGIC.10	63.7181	78.3363	102.464	146.123	194.97	268.027	360.404	473.884	608.95	749.53	0.722887	0.744017	0.730193	0.70999	0.669198	0.647806	0.639054	0.633664	0.619086	0.633719	0.216522	0.254748	0.348513	0.318328	0.237408	0.206225	0.183535	0.171149	0.185151	0.211262	0.784633	0.760294	0.698118	0.70499	0.694831	0.691219	0.694193	0.663123	0.584609	0.665585	50.4204	55.3238	71.864	92.3387	117.978	138.713	158.297	194.156	225.998
MAGIC.11	75.4953	91.0409	126.289	183.411	250.875	326.793	454.196	587.591	710.487	821.247	0.617103	0.603924	0.631505	0.630531	0.617238	0.60319	0.626975	0.653967	0.646205	0.661489	0.250822	0.282064	0.331516	0.266428	0.241218	0.214126	0.150972	0.141859	0.146046	0.1552	0.767861	0.759513	0.67843	0.734186	0.704012	0.705832	0.744603	0.752667	0.764686	0.727888	69.1127	80.2648	95.2529	118.671	148.903	173.82	226.688	244.419	271.313
MAGIC.12	42.8505	50.7413	59.541	88.6138	114.559	148.037	204.814	280.112	347.876	459.939	0.66594	0.671297	0.651701	0.669111	0.683591	0.696365	0.714035	0.700373	0.677247	0.612486	0.239955	0.274387	0.211543	0.211518	0.172152	0.173993	0.217895	0.193056	0.175963	0.173834	0.787654	0.765409	0.78107	0.795444	0.825331	0.853971	0.804152	0.728816	0.758908	0.693551	47.1182	51.567	62.2673	72.3151	75.4669	90.1949	107.811	140.197	154.923
MAGIC.13	21.5404	29.2242	41.0679	59.2294	80.5318	115.662	179.169	256.511	342.371	443.827	0.713616	0.699888	0.691016	0.70122	0.720701	0.717469	0.709795	0.666131	0.61114	0.628995	0.285971	0.227707	0.259226	0.28992	0.254527	0.229641	0.188442	0.189862	0.237396	0.246027	0.768356	0.784058	0.793578	0.772831	0.647601	0.774861	0.815447	0.752985	0.611683	0.64775	29.3138	35.1686	44.9614	57.9348	72.5733	88.2762	109.41	138.95	176.667
MAGIC.14	35.8555	46.4415	66.1747	92.5922	127.01	176.36	248.763	340.314	440.883	567.337	0.655244	0.672576	0.647511	0.628884	0.578768	0.528677	0.546714	0.558381	0.554222	0.568125	0.246481	0.320633	0.370727	0.377024	0.334822	0.252407	0.231874	0.183294	0.156613	0.178406	0.773055	0.740406	0.708754	0.649885	0.528692	0.659238	0.608618	0.495832	0.604787	0.667247	41.8086	47.7698	61.3656	77.9495	101.843	123.877	151.651	187.551	211.032
MAGIC.15	114.909	144.234	213.705	289.084	379.212	499.547	683.138	862.59	960.76	1099	0.563887	0.555266	0.560847	0.522126	0.503453	0.5161	0.540668	0.541074	0.519388	0.505564	0.404473	0.381707	0.292324	0.2165	0.206296	0.185255	0.163047	0.154969	0.156461	0.169197	0.671428	0.637955	0.652947	0.653969	0.709718	0.610373	0.567853	0.629527	0.690374	0.516822	96.1286	113.088	144.404	186.628	223.146	278.646	317.595	364.785	402.558
MAGIC.16	41.4544	52.507	68.5952	99.673	138.264	187.19	253.756	339.825	441.233	564.936	0.793638	0.798826	0.821442	0.798763	0.777087	0.783402	0.78965	0.768138	0.760952	0.752791	0.231956	0.288765	0.364092	0.268835	0.219496	0.212124	0.196362	0.188227	0.200855	0.211934	0.777467	0.776821	0.71747	0.696092	0.768665	0.775833	0.746296	0.732698	0.734963	0.739366	36.176	40.9994	46.7624	56.6423	71.377	85.1245	105.416	129.458	151.781
MAGIC.17	72.4156	95.2688	126.145	172.947	227.985	301.162	402.233	511.282	638.799	801.59	0.736756	0.74921	0.744992	0.732164	0.730962	0.724477	0.746376	0.766816	0.76324	0.787926	0.252181	0.312879	0.384015	0.24923	0.196706	0.184567	0.185472	0.211004	0.230875	0.216273	0.756043	0.750427	0.643774	0.704082	0.70017	0.779273	0.819393	0.683349	0.682284	0.749815	57.9458	66.6451	80.7618	94.7952	109.308	130.35	140.148	153.741	168.232
MAGIC.18	21.4682	26.3244	37.3513	57.6669	84.4465	118.682	174.792	249.468	344.184	447.148	0.788166	0.755576	0.772509	0.786532	0.7606	0.761304	0.752363	0.76315	0.738875	0.710662	0.288636	0.273657	0.285735	0.24024	0.179105	0.192659	0.199734	0.210866	0.195305	0.170121	0.668182	0.774121	0.625073	0.76552	0.819931	0.828528	0.763756	0.778011	0.783476	0.756753	25.974	31.5877	37.831	45.6595	59.3559	72.4855	95.0497	111.894	141.293
MAGIC.19	65.3875	83.293	114.927	162.605	224.432	305.399	404.163	544.077	687.896	867.325	0.618961	0.639668	0.641354	0.624212	0.631458	0.646164	0.661058	0.666065	0.659736	0.655824	0.308428	0.350568	0.363414	0.282265	0.25219	0.220689	0.168808	0.162996	0.195532	0.19955	0.758301	0.746181	0.683819	0.687151	0.658009	0.686665	0.615691	0.650685	0.705943	0.793749	63.7937	71.1763	85.5204	109.377	134.14	149.996	162.5	191.646	222.1
MAGIC.20	26.0833	32.7492	44.4085	68.0081	92.3302	133.162	184.479	258.061	344.048	455.069	0.702018	0.736571	0.68822	0.721025	0.6869	0.687505	0.652236	0.626013	0.613443	0.608374	0.273352	0.30828	0.419786	0.308358	0.322977	0.289312	0.188913	0.156228	0.176684	0.19469	0.723809	0.694826	0.662236	0.73035	0.730357	0.765821	0.793962	0.72164	0.776927	0.691421	32.2657	34.0993	43.6631	56.2332	73.214	89.5037	109.94	142.099	171.247
MAGIC.21	138.672	174.258	238.236	321.183	421.816	530.162	659.832	807.835	1002.09	1241.03	0.643737	0.624859	0.615889	0.629716	0.65086	0.651999	0.662987	0.68902	0.697019	0.692718	0.445168	0.342562	0.266288	0.193851	0.160823	0.140618	0.157722	0.199264	0.204106	0.167063	0.617826	0.685873	0.644017	0.685521	0.644604	0.516227	0.746906	0.725522	0.706115	0.655763	100.177	115.329	132.037	156.491	181.724	199.241	221.596	258.116	295.69
MAGIC.22	112.258	140.122	192.756	258.244	324.137	414.266	572.452	762.879	929.552	1079.27	0.668226	0.657432	0.638871	0.626186	0.609318	0.599969	0.592605	0.62539	0.614271	0.626687	0.363147	0.343884	0.277296	0.213834	0.21887	0.188877	0.208065	0.187568	0.182385	0.177485	0.747965	0.741766	0.762069	0.675077	0.688165	0.662103	0.525263	0.545298	0.509318	0.53233	84.7938	95.85	114.763	136.253	157.031	188.383	262.513	320.133	355.834
MAGIC.23	86.4597	108.777	149.473	217.935	284.204	375.073	524.386	670.905	838.738	988.093	0.60996	0.590475	0.595799	0.606347	0.621815	0.579072	0.623621	0.65053	0.66872	0.676175	0.439317	0.35131	0.253193	0.203592	0.201307	0.216384	0.205811	0.221548	0.164704	0.159323	0.616511	0.631612	0.689591	0.689551	0.666958	0.606197	0.643694	0.699255	0.639128	0.768755	76.4531	88.9219	103.776	126.161	147.844	196.347	224.013	314.112	410.18
MAGIC.24	124.712	156.098	208.179	271.346	353.128	456.722	599.834	751.301	945.24	1128.85	0.72072	0.711049	0.704443	0.707319	0.732957	0.758046	0.80784	0.812601	0.804507	0.799637	0.371957	0.272394	0.197458	0.16666	0.172465	0.1814	0.212677	0.202112	0.177371	0.15953	0.73212	0.779971	0.731042	0.739587	0.769343	0.715907	0.807762	0.773757	0.761192	0.819463	84.5112	91.7398	106.16	119.378	131.73	145.755	154.856	170.784	201.187
MAGIC.25	97.2887	122.243	174.41	240.593	311.858	413.834	536.528	652.111	839.372	970.49	0.753797	0.733489	0.687539	0.673554	0.675376	0.694156	0.705263	0.703507	0.68862	0.648939	0.358894	0.330112	0.256036	0.206918	0.176355	0.160095	0.171903	0.146048	0.166903	0.171098	0.732132	0.704284	0.77306	0.686998	0.692533	0.811774	0.757327	0.716774	0.63761	0.526931	65.4547	78.0095	95.2874	116.969	142.016	160.78	182.887	211.921	260.57
MAGIC.26	139.051	164.716	208.125	266.388	336.321	442.078	577.27	739.12	892.575	1032.75	0.626402	0.621102	0.642471	0.656147	0.660611	0.679325	0.669654	0.658779	0.631718	0.611811	0.360408	0.289068	0.23794	0.186164	0.194964	0.194782	0.170444	0.157438	0.163067	0.1379	0.691121	0.701842	0.67077	0.724475	0.756583	0.751174	0.648272	0.762386	0.609387	0.738804	97.7847	111.696	116.001	130.538	161.627	176.789	212.324	244.864	296.385
MAGIC.27	60.3764	80.2237	114.367	157.484	199.386	248.591	328.987	441.489	572.549	681.641	0.691605	0.711175	0.694515	0.680331	0.666799	0.640722	0.684727	0.730315	0.730714	0.738987	0.332527	0.312544	0.247436	0.207218	0.160486	0.16867	0.161338	0.162783	0.167583	0.168402	0.741984	0.746439	0.806615	0.827399	0.71626	0.782127	0.749062	0.717274	0.727979	0.740715	58.3095	65.1752	79.9381	97.2604	114.715	136.086	140.67	164.378	208.687
MAGIC.28	101.597	124.545	165.73	208.459	255.967	306.668	372.293	448.693	553.392	656.105	0.818197	0.810047	0.790552	0.794476	0.799986	0.790021	0.814198	0.843573	0.841467	0.822177	0.325868	0.262975	0.174354	0.140957	0.12715	0.123427	0.12512	0.148219	0.175483	0.163219	0.759257	0.790747	0.836471	0.849058	0.874239	0.882578	0.852856	0.871059	0.850233	0.8407	58.4536	62.7375	75.8646	86.047	95.2374	106.279	110.733	109.836	131.661
MAGIC.29	134.473	156.986	204.756	289.716	395.938	529.186	716.146	932.391	1161.6	1426.38	0.632775	0.625345	0.627888	0.624575	0.632035	0.636702	0.650138	0.671715	0.676748	0.674337	0.307631	0.247477	0.193739	0.149019	0.14101	0.165499	0.17451	0.152096	0.171112	0.173247	0.776628	0.72248	0.78819	0.751275	0.753762	0.540527	0.713938	0.79324	0.667709	0.703202	102.228	111.906	135.382	162.467	180.991	203.937	242.243	276.74	322.177
MAGIC.30	112.52	145.593	198.66	259.433	330.502	427.38	572.975	733.285	916.119	1118.35	0.721367	0.721036	0.702048	0.713079	0.7182	0.722961	0.747435	0.756441	0.758367	0.769773	0.263797	0.207567	0.139232	0.142329	0.172483	0.186787	0.171755	0.137996	0.12843	0.142073	0.745654	0.793735	0.857739	0.757115	0.733482	0.762267	0.712432	0.633825	0.669678	0.797339	79.6138	91.2652	106.149	120.648	134.019	160.475	177.107	194.164	244.603
MAGIC.31	94.683	115.681	155.847	212.74	281.621	373.526	512.013	694.357	918.347	1128.49	0.777834	0.738289	0.698292	0.698889	0.710358	0.725954	0.758011	0.774573	0.755601	0.752974	0.347416	0.26266	0.260398	0.19108	0.159497	0.171039	0.172697	0.149345	0.144782	0.147646	0.746565	0.691917	0.740734	0.708407	0.683971	0.730498	0.770164	0.707642	0.807193	0.701375	63.2654	74.2261	90.1494	107.333	124.117	141.026	162.993	191.102	227.802
MAGIC.32	136.114	169.896	225.774	291.252	391.943	521.25	718.836	943.655	1208.55	1450.4	0.643867	0.625933	0.642024	0.660908	0.658447	0.645426	0.666045	0.693189	0.716817	0.696154	0.25505	0.215233	0.193614	0.200919	0.192374	0.177341	0.128634	0.12483	0.135214	0.105566	0.691278	0.674014	0.71509	0.694347	0.714082	0.653321	0.656638	0.521656	0.656475	0.593238	94.6171	113.662	123.619	141.972	171.978	208.759	236.729	277.062	300.794
MAGIC.33	188.814	238.841	338.036	466.474	623.593	815.322	1047.51	1288.89	1543.18	1793.92	0.664014	0.647114	0.660313	0.670978	0.67547	0.692672	0.727976	0.725848	0.723693	0.741744	0.311913	0.234261	0.154209	0.128588	0.151107	0.187558	0.170722	0.134577	0.14375	0.146979	0.632757	0.633659	0.687979	0.670655	0.710838	0.477114	0.696294	0.69313	0.733213	0.683273	111.192	133.392	157.964	180.844	214.519	254.162	246.876	297.621	333.108
MAGIC.34	108.402	137.583	195.894	269.612	349.581	463.01	626.834	802.853	967.036	1137.66	0.686859	0.689487	0.677196	0.676992	0.686987	0.688473	0.730552	0.745414	0.717119	0.725066	0.383843	0.30619	0.205056	0.161784	0.169284	0.172863	0.184223	0.152873	0.146137	0.153262	0.714037	0.762581	0.672461	0.658065	0.670546	0.673016	0.831861	0.795822	0.706594	0.771699	83.4562	89.4025	111.648	128.795	143.779	179.696	193.406	205.37	252.074
MAGIC.35	145.12	177.341	249.779	346.336	469.345	615.746	820.551	1007.08	1150.75	1259.82	0.624241	0.622505	0.622057	0.63926	0.636381	0.65646	0.690151	0.693568	0.666534	0.643804	0.329791	0.2595	0.161621	0.152893	0.136421	0.164202	0.172682	0.140327	0.120729	0.135514	0.595985	0.682743	0.693915	0.767404	0.755743	0.682413	0.689878	0.693067	0.674351	0.585125	102.923	121.4	148.703	174.636	192.078	235.279	263.384	295.084	355.143
MAGIC.36	105.8	135.248	179.206	245.76	326.399	411.26	550.548	708.013	836.953	962.572	0.663678	0.673212	0.64995	0.65164	0.644543	0.627239	0.658719	0.669453	0.649977	0.642057	0.343963	0.291673	0.222137	0.167704	0.171894	0.188247	0.196812	0.19036	0.175651	0.151673	0.717665	0.693018	0.766529	0.731726	0.702491	0.763004	0.740543	0.581301	0.51476	0.664286	89.3507	95.8436	112.09	129.282	154.333	184.182	205.451	237.115	298.954
MAGIC.37	103.403	127.72	177.074	230.921	282.283	344.908	429.6	544.311	647.979	753.849	0.636	0.588849	0.594065	0.606992	0.615923	0.628127	0.663121	0.716381	0.731336	0.749446	0.557945	0.418083	0.281583	0.195231	0.145044	0.144654	0.131548	0.154519	0.13724	0.160349	0.542572	0.614635	0.636278	0.631377	0.729766	0.684926	0.797828	0.774342	0.789985	0.784942	86.8056	97.2284	117.298	131.929	144.579	157.815	175.525	195.124	216.915
MAGIC.38	172.143	214.227	303.138	413.278	549.768	751.881	976.114	1160.37	1425.73	1726.64	0.573342	0.588565	0.604371	0.629913	0.674062	0.702498	0.74402	0.756923	0.765198	0.784571	0.319122	0.2568	0.198296	0.165759	0.145423	0.155433	0.147603	0.125352	0.120822	0.128991	0.547473	0.709038	0.67587	0.608207	0.564723	0.598054	0.612341	0.771567	0.667129	0.727313	125.456	137.232	156.495	176.295	198.47	217.104	240.25	245.475	274.339
MAGIC.39	141.984	183.502	254.466	335.353	435.662	576.575	787.788	1018.05	1261.07	1469.57	0.621147	0.609564	0.609205	0.630322	0.657933	0.699192	0.752708	0.769975	0.765326	0.744932	0.376387	0.294764	0.200242	0.155311	0.13765	0.148496	0.151777	0.163089	0.146483	0.138699	0.637517	0.649497	0.679247	0.649928	0.718077	0.644238	0.745836	0.850433	0.814416	0.791039	101.363	114.288	141.594	159.996	168.532	194.092	215.838	227.12	256.205
MAGIC.40	129.862	155.618	203.482	270.849	337.183	435.37	553.374	665.946	784.784	908.718	0.531995	0.539648	0.549788	0.590363	0.597081	0.626636	0.638692	0.655206	0.638402	0.621649	0.365242	0.274898	0.180104	0.188004	0.18496	0.201669	0.184498	0.187365	0.185675	0.174054	0.650257	0.729312	0.645972	0.736975	0.714297	0.659803	0.655196	0.774592	0.667792	0.624379	106.975	118.891	134.38	155.417	180.296	212.223	241.299	265.097	310.631
MAGIC.41	22.1907	28.2016	37.8972	51.7512	67.8272	92.4013	131.658	180.111	240.952	328.345	0.861892	0.876076	0.856533	0.827411	0.833694	0.807848	0.787069	0.766785	0.750987	0.735883	0.187549	0.227511	0.306928	0.295955	0.250328	0.178275	0.180246	0.226502	0.224029	0.19861	0.803075	0.791703	0.772089	0.704793	0.77461	0.803158	0.833842	0.793253	0.74446	0.767017	21.9335	24.7123	30.2188	39.6304	44.5352	54.1355	69.4478	83.8806	107.254
MAGIC.42	109.503	140.475	199.4	267.571	328.516	407.979	524.522	666.954	846.449	1060.51	0.722895	0.691318	0.64409	0.644275	0.646237	0.646366	0.645797	0.635092	0.601859	0.601234	0.36367	0.342635	0.253504	0.202673	0.168149	0.124898	0.173913	0.207166	0.211954	0.199411	0.707324	0.723973	0.769576	0.713482	0.685256	0.739893	0.846858	0.619633	0.668592	0.677027	82.0288	97.4192	119.052	135.299	158.038	187.428	204.744	248.33	295.589
MAGIC.43	51.0389	67.8292	94.6966	135.935	192.589	262.051	382.27	553.393	732.96	945.479	0.754988	0.745835	0.717496	0.710101	0.653584	0.662392	0.675691	0.686911	0.665829	0.688792	0.201824	0.261482	0.343995	0.315866	0.246952	0.224261	0.173941	0.171765	0.216101	0.229748	0.78857	0.765042	0.723841	0.708152	0.673647	0.636745	0.673606	0.540867	0.60611	0.672569	41.6523	51.2782	69.6669	88.0301	111.739	133.263	153.32	192.916	263.514
MAGIC.44	113.654	145.663	188.185	251.251	336.282	451.474	597.867	755.759	916.977	1133.32	0.698929	0.720375	0.690011	0.683572	0.696721	0.706786	0.70655	0.710343	0.702121	0.717666	0.304438	0.29705	0.215009	0.158095	0.154067	0.157861	0.192133	0.175524	0.17773	0.171353	0.738326	0.751535	0.766374	0.758157	0.758259	0.789795	0.795845	0.681386	0.669203	0.605134	73.959	81.9557	102.684	114.237	138.249	167.17	191.697	214.551	237.543
MAGIC.45	64.7658	81.6765	112.718	162.859	213.993	287.43	388.106	515.852	648.406	779.436	0.741475	0.715533	0.684137	0.673035	0.644953	0.627823	0.613989	0.613176	0.620998	0.610643	0.374235	0.299217	0.286703	0.2594	0.211933	0.185189	0.175578	0.196407	0.232732	0.210268	0.753398	0.739617	0.746696	0.630967	0.680259	0.71606	0.61228	0.55915	0.607667	0.606626	53.7391	63.1667	77.9682	106.985	132.106	161.774	183.664	209.996	247.223
MAGIC.46	65.2083	82.5008	108.958	151.361	197.664	251.5	344.546	466.387	577.823	739.905	0.686552	0.703438	0.665744	0.661892	0.66732	0.643044	0.680411	0.724829	0.703201	0.695367	0.284436	0.328009	0.269765	0.222633	0.177538	0.190784	0.196199	0.178286	0.139726	0.153371	0.755862	0.724987	0.752928	0.781117	0.809372	0.685195	0.729673	0.66514	0.78423	0.727119	55.6978	65.3209	78.5758	93.2832	102.534	128.08	149.269	159.374	202.227
MAGIC.47	59.8334	68.5159	89.8105	113.88	136.734	174.433	215.89	261.426	305.073	352.914	0.581204	0.569388	0.585041	0.613951	0.636409	0.682005	0.692746	0.656777	0.638357	0.645185	0.387676	0.302178	0.199928	0.188687	0.16556	0.17627	0.166644	0.223254	0.182534	0.16909	0.743763	0.785759	0.718774	0.749887	0.774034	0.768518	0.819865	0.76848	0.711465	0.750348	67.3774	75.2615	83.0796	87.2941	94.9505	108.583	122.292	133.516	161.876
MAGIC.48	126.52	156.926	223.975	297.727	378.319	488.824	645.958	854.271	1048.13	1307.3	0.680692	0.636212	0.647208	0.653592	0.637671	0.658876	0.701102	0.721766	0.70988	0.727124	0.373361	0.318717	0.235541	0.188824	0.160906	0.161981	0.168535	0.155775	0.140275	0.129498	0.735462	0.653096	0.680366	0.687539	0.659333	0.737299	0.812653	0.743877	0.772214	0.653423	86.0963	102.155	119.586	142.638	167.085	193.904	216.768	261.098	293.771
MAGIC.49	30.3827	31.6436	58.5799	85.9359	118.658	158.463	225.785	303.215	386.819	510.487	0.690258	0.715702	0.681779	0.684744	0.619795	0.610868	0.601631	0.606275	0.60789	0.639936	0.372016	0.537792	0.268833	0.238685	0.253878	0.223946	0.178051	0.156782	0.14159	0.158063	0.605459	0.516936	0.786608	0.763489	0.709491	0.69804	0.649784	0.781179	0.661593	0.755037	42.1396	37.5657	59.1521	70.7932	93.1152	113.822	142.508	170.661	197.579
MAGIC.50	118.064	155.311	220.308	310.004	395.362	500.288	659.379	851.665	1101.66	1365.85	0.723953	0.702809	0.660285	0.651593	0.64085	0.670142	0.712685	0.725308	0.738535	0.734589	0.382855	0.356453	0.239097	0.152788	0.130126	0.142766	0.192622	0.178247	0.181243	0.177369	0.730572	0.744981	0.806357	0.764503	0.740386	0.750393	0.566796	0.745535	0.672295	0.794354	79.0181	92.5173	121.84	142.632	174.58	181.808	198.246	222.146	273.705
MAGIC.51	72.7859	86.652	117.872	163.987	227.06	302.354	401.59	531.128	675.508	838.474	0.842759	0.841918	0.795744	0.761397	0.737906	0.714725	0.704692	0.71996	0.737566	0.737183	0.356316	0.359894	0.330981	0.299167	0.250029	0.22103	0.227057	0.237969	0.226075	0.187955	0.722261	0.710359	0.701589	0.70443	0.767092	0.774485	0.702484	0.710666	0.632726	0.688102	44.8647	49.8152	65.7706	84.7789	101.666	122.882	149.911	171.569	193.383
MAGIC.52	156.731	195.465	273.125	358.14	481.684	641.282	867.989	1083.84	1324.35	1544.17	0.646558	0.644901	0.627455	0.607987	0.615075	0.629538	0.641222	0.658815	0.671352	0.659283	0.308749	0.315589	0.237499	0.176291	0.154042	0.162299	0.140411	0.139223	0.140836	0.114305	0.613005	0.636578	0.67204	0.550496	0.671445	0.659769	0.768351	0.642242	0.603293	0.612522	109.986	124.952	149.987	179.012	215.754	256.207	280.57	351.388	370.81
MAGIC.53	124.943	162.922	231.226	321.112	425.785	579.784	791.988	1026.31	1282.15	1558.85	0.616395	0.615493	0.616443	0.625288	0.614342	0.60873	0.641445	0.657447	0.668075	0.665434	0.332983	0.296822	0.259839	0.201283	0.183943	0.146802	0.164634	0.158347	0.127075	0.106824	0.713547	0.567965	0.617584	0.652998	0.591157	0.697194	0.664926	0.610335	0.731186	0.540199	102.173	120.197	142.334	160.641	199.523	232.893	253.238	294.213	336.555
MAGIC.54	109.173	137.548	204.494	285.921	381.754	518.686	729.334	969.455	1217.61	1475.32	0.730022	0.709045	0.688409	0.675859	0.653803	0.64709	0.683547	0.712576	0.721771	0.741219	0.287797	0.309167	0.219148	0.182262	0.18167	0.183382	0.161791	0.14558	0.128977	0.125545	0.784264	0.776601	0.758928	0.65195	0.613492	0.58063	0.56337	0.577459	0.616616	0.65486	79.7283	93.6585	114.307	134.206	164.106	202.135	236.508	266.021	301.773
MAGIC.55	79.1085	93.4298	129.044	174.672	224.451	285.645	381.391	487.228	620.341	788.862	0.702203	0.682376	0.686188	0.658868	0.640057	0.611547	0.620357	0.653573	0.672674	0.692403	0.348913	0.374289	0.397684	0.339206	0.281776	0.239815	0.214446	0.217804	0.225455	0.205606	0.715107	0.747262	0.752979	0.745318	0.679036	0.734785	0.692755	0.726017	0.67562	0.752744	64.4655	73.125	88.3216	108.393	130.61	154.856	179.056	192.756	224.979
MAGIC.56	49.4736	58.8331	82.0704	117.703	157.194	210.873	288.97	380.513	481.125	605.95	0.707754	0.714492	0.664235	0.673564	0.669156	0.65729	0.676419	0.684992	0.640353	0.647246	0.360953	0.426578	0.304204	0.248286	0.205604	0.181172	0.158286	0.205949	0.191186	0.210237	0.732473	0.68114	0.694692	0.760453	0.825971	0.817361	0.759905	0.716289	0.750575	0.755622	50.9491	53.8739	75.5996	85.0378	93.4198	120.528	143.361	171.11	226.021
MAGIC.57	57.414	74.1023	97.4241	144.181	194.193	255.378	344.89	468.293	579.092	721.272	0.64826	0.63279	0.605668	0.590096	0.575165	0.563386	0.580273	0.604251	0.60944	0.568755	0.495984	0.364924	0.332891	0.260822	0.199337	0.171902	0.178539	0.176601	0.166265	0.124352	0.647674	0.689239	0.688396	0.719122	0.635367	0.615328	0.605381	0.710016	0.705211	0.786567	57.3994	68.9266	84.5681	104.705	130.776	150.202	170.207	208.628	246.985
MAGIC.59	135.185	168.746	241.424	323.657	405.728	527.557	698.933	847.931	973.35	1083.68	0.660136	0.619599	0.618657	0.606493	0.586409	0.577782	0.608983	0.593654	0.541588	0.508687	0.404017	0.39383	0.293241	0.212019	0.15892	0.171152	0.195915	0.155688	0.118465	0.13954	0.657658	0.628946	0.632129	0.632613	0.585346	0.60714	0.702372	0.741562	0.636354	0.465638	99.5161	115.099	140.3	164.666	190.689	229.508	270.791	322.063	378.621
MAGIC.60	53.9035	67.4285	94.1276	135.239	189.563	266.407	368.054	504.214	664.196	821.847	0.715314	0.73065	0.732942	0.70388	0.6786	0.654942	0.650075	0.655174	0.643074	0.659502	0.268193	0.291586	0.352697	0.320687	0.250004	0.174964	0.13905	0.129073	0.166256	0.194683	0.759529	0.741979	0.715577	0.748318	0.701036	0.659999	0.616822	0.612575	0.59816	0.673528	46.2142	51.8313	65.6177	87.0741	107.796	136.101	173.418	207.514	257.422
MAGIC.61	169.984	193.119	255.107	333.439	429.743	557.996	711.384	868.533	1044.62	1190.31	0.615135	0.611295	0.662916	0.714368	0.761917	0.762791	0.73929	0.74946	0.737723	0.735863	0.232919	0.203041	0.17469	0.185404	0.205783	0.17859	0.118873	0.127178	0.147662	0.148215	0.764544	0.71804	0.668064	0.75655	0.843197	0.885296	0.860215	0.810667	0.724522	0.733549	115.803	127.001	133.839	142.848	159.35	180.732	208.4	216.28	295.201
MAGIC.62	174.473	212.238	287.115	370.929	483.337	627.427	803.161	976.776	1152.44	1293.3	0.622481	0.619407	0.642192	0.678438	0.687899	0.706533	0.710705	0.731548	0.738629	0.732025	0.245068	0.200761	0.184002	0.181792	0.2106	0.185168	0.145634	0.115089	0.119382	0.120503	0.652415	0.645927	0.723964	0.780391	0.694484	0.677376	0.665004	0.747293	0.770008	0.785324	109.87	119.604	143.65	153.806	182.513	197.469	230.059	240.697	270.514
MAGIC.63	284.397	336.977	433.175	573.535	711.33	925.694	1140.75	1368.68	1572.5	1727.29	0.570705	0.560141	0.593818	0.656823	0.68945	0.690173	0.69327	0.715835	0.70992	0.705695	0.262846	0.210272	0.185092	0.182801	0.194584	0.188823	0.139249	0.134485	0.139091	0.119287	0.572415	0.529255	0.575523	0.724951	0.689729	0.762979	0.79059	0.688971	0.719079	0.73776	156.567	176.995	201.018	220.826	243.309	274.913	312.872	339.19	414.922
MAGIC.64	214.882	256.864	323.422	410.74	516.378	648.242	814.126	989.988	1182.35	1355.68	0.544224	0.549341	0.548544	0.566095	0.598283	0.638154	0.673795	0.703299	0.682931	0.65722	0.341815	0.276808	0.198567	0.152637	0.133193	0.138755	0.161422	0.157575	0.141331	0.13832	0.607497	0.675345	0.623011	0.594034	0.566907	0.6107	0.752876	0.590413	0.601019	0.482699	146.015	159.711	186.425	209.611	230.263	255.624	261.243	290.604	338.56
MAGIC.65	234.172	296.6	391.006	514.992	679.45	843.232	1059.63	1245.35	1429.35	1576.65	0.572716	0.586878	0.596425	0.623616	0.62107	0.615661	0.656	0.682753	0.682041	0.689455	0.222327	0.162509	0.153895	0.185261	0.15356	0.124579	0.122124	0.112486	0.0984039	0.098056	0.754693	0.757839	0.67845	0.57806	0.648818	0.654953	0.657531	0.578466	0.692628	0.555646	152.762	163.884	192.462	214.677	267.775	305.89	307.528	341.17	359.866
MAGIC.66	89.3408	108.678	144.958	192.5	257.161	338.574	438.652	568.48	723.5	873.757	0.696	0.696834	0.710552	0.761086	0.788212	0.780478	0.753717	0.747146	0.709896	0.657347	0.22314	0.172042	0.153173	0.167776	0.187657	0.192597	0.145571	0.155931	0.174788	0.170345	0.833716	0.850658	0.847117	0.818058	0.817445	0.845036	0.853632	0.866451	0.769595	0.716961	70.6302	74.9272	82.94	84.912	101.918	128.45	144.195	175.766	219.154
MAGIC.67	272.105	321.236	431.283	594.723	789.476	1020.25	1285.82	1532.8	1709.69	1848.03	0.518189	0.516445	0.549687	0.589262	0.626204	0.624887	0.650575	0.690211	0.703609	0.70213	0.205965	0.201174	0.205937	0.184897	0.175528	0.147752	0.152744	0.159964	0.141976	0.13317	0.615434	0.627414	0.562665	0.568122	0.762399	0.674921	0.618229	0.656053	0.714488	0.670593	172.235	183.414	204.911	246.168	277.612	333.773	377.629	363.833	376.538
MAGIC.68	266.46	318.348	421.723	557.396	707.959	899.592	1141.06	1374.05	1606.87	1824.14	0.57245	0.59151	0.629504	0.675442	0.690067	0.65766	0.676498	0.706095	0.703172	0.714575	0.164006	0.14868	0.131589	0.146288	0.161374	0.107704	0.116924	0.114828	0.112057	0.109788	0.63642	0.604273	0.681787	0.62313	0.632755	0.672826	0.731031	0.706582	0.697987	0.667977	166.926	184.717	205.422	218.188	241.147	303.554	315.46	305.523	361.404
MAGIC.69	281.561	353.718	482.976	623.995	791.372	993.096	1251.34	1486.61	1726.24	1930.59	0.596286	0.623937	0.633806	0.639796	0.649644	0.619118	0.623327	0.631846	0.639766	0.653595	0.166301	0.157523	0.146177	0.165107	0.166872	0.152217	0.143128	0.13129	0.127298	0.127445	0.605904	0.634087	0.815523	0.860518	0.646993	0.542542	0.601994	0.49458	0.57356	0.369989	160.357	186.678	210.322	243.972	288.44	351.275	370.227	414.281	466.499
MAGIC.70	275.217	324.642	402.305	502.023	603.972	780.595	1027.75	1257.87	1478.62	1674.81	0.517164	0.518389	0.538994	0.563139	0.570105	0.579021	0.596659	0.621588	0.622277	0.620411	0.237217	0.188845	0.18102	0.162309	0.139783	0.133579	0.129155	0.149616	0.154256	0.15135	0.508548	0.469209	0.57829	0.578631	0.563435	0.535035	0.667239	0.598608	0.492064	0.589558	169.067	182.117	204.419	257.885	290.522	309.093	345.509	401.316	473.427
MAGIC.71	233.277	267.417	343.31	440.626	557.187	709.352	943.229	1180.98	1413.7	1677.64	0.641901	0.625624	0.61713	0.63552	0.641756	0.660541	0.671256	0.690138	0.672267	0.668234	0.280849	0.220011	0.158919	0.177772	0.175004	0.187806	0.164109	0.158796	0.1602	0.13619	0.67075	0.62908	0.655239	0.690628	0.659055	0.713268	0.608722	0.631288	0.644194	0.526934	130.891	137.675	158.474	185.063	224.025	253.328	269.9	288.431	327.654
MAGIC.72	282.563	341.177	455.702	607.567	782.51	965.92	1208.19	1443.75	1690.57	1792.73	0.531384	0.524232	0.554154	0.592035	0.633653	0.637068	0.636533	0.630467	0.629341	0.601096	0.193903	0.151192	0.141253	0.161731	0.201247	0.216809	0.174732	0.145146	0.148064	0.153501	0.646244	0.426128	0.545814	0.668932	0.662289	0.654418	0.740221	0.686704	0.543827	0.367418	178.413	202.957	229.659	243.637	282.149	334.2	360.014	389.275	469.18
MAGIC.73	285.652	352.56	478.179	629.007	794.988	1028.67	1298.4	1550.9	1747.96	1906.27	0.58612	0.574818	0.598079	0.628859	0.647408	0.643759	0.688739	0.731364	0.734704	0.730567	0.148	0.141837	0.137762	0.124854	0.118585	0.119491	0.119882	0.102473	0.104028	0.104319	0.673113	0.709999	0.590002	0.659804	0.708005	0.588326	0.565413	0.721695	0.678577	0.657697	167.046	202.402	226.827	255.126	261.117	350.895	367.332	332.721	389.102
MAGIC.74	265.43	316.355	394.799	518.383	641.941	785.845	914.739	1045.96	1174.92	1319.66	0.633926	0.609486	0.595546	0.642877	0.667173	0.675802	0.683616	0.698221	0.688652	0.682513	0.290822	0.262623	0.21165	0.177323	0.147695	0.141771	0.122782	0.119557	0.11223	0.134692	0.534421	0.641413	0.634169	0.772356	0.707459	0.738061	0.682591	0.726869	0.677953	0.630975	147.942	167.406	205.096	224.145	251.27	278.346	299.453	326.226	357.334
MAGIC.75	144.138	176.813	227.425	285.779	358.511	470.305	627.966	782.591	980.047	1134.23	0.650882	0.631727	0.648371	0.667331	0.676203	0.678173	0.707789	0.710808	0.694005	0.684085	0.308847	0.242575	0.199055	0.199994	0.196493	0.223437	0.190456	0.20226	0.210972	0.184185	0.756564	0.654287	0.6193	0.73368	0.697197	0.556089	0.645863	0.588931	0.649525	0.599311	99.6004	117.977	132.037	140.782	173.011	181.469	240.163	251.209	273.141
MAGIC.76	151.338	175.579	218.981	273.851	331.162	380.485	429.113	479.111	503.69	553.644	0.618549	0.60024	0.610745	0.614435	0.592136	0.551783	0.496973	0.469425	0.427524	0.427131	0.142522	0.122903	0.117113	0.11193	0.155433	0.154327	0.147894	0.135567	0.149851	0.163909	0.86511	0.835247	0.895301	0.889256	0.848599	0.773439	0.728192	0.619106	0.523564	0.508059	112.023	124.222	143.145	162.622	201.398	222.842	270.801	305.61	342.051
MAGIC.77	128.06	159.186	219.803	304.519	402.021	514.982	697.384	907.692	1121.24	1297.83	0.632445	0.637434	0.649586	0.673918	0.689998	0.697621	0.71891	0.728556	0.712183	0.696182	0.387332	0.32695	0.274877	0.234411	0.208256	0.179924	0.163982	0.178624	0.130897	0.127196	0.655068	0.733292	0.616947	0.782575	0.640489	0.761829	0.818817	0.820836	0.770448	0.751193	95.1257	103.902	122.279	130.896	150.782	177.984	213.064	234.664	309.236
MAGIC.78	247.846	301.321	407.12	542.286	702.159	915.219	1138.97	1332.04	1522.6	1705.96	0.620777	0.631951	0.649739	0.67327	0.727789	0.739911	0.746871	0.743407	0.75997	0.777784	0.237045	0.184131	0.141484	0.126851	0.124572	0.118666	0.126401	0.151177	0.12711	0.108782	0.645943	0.636168	0.754813	0.716556	0.780144	0.905532	0.820951	0.777208	0.815666	0.779819	143.132	164.836	169.665	194.618	207.214	237.739	268.667	286.876	314.36
MAGIC.79	268.047	309.124	388.658	485.161	609.192	785.279	997.935	1195.66	1367.33	1593.7	0.710803	0.728259	0.741105	0.752915	0.747806	0.747974	0.763432	0.777535	0.739829	0.722213	0.190439	0.180683	0.208857	0.182776	0.184099	0.191115	0.175258	0.174432	0.131686	0.119837	0.727608	0.771218	0.777236	0.750832	0.775849	0.774838	0.762617	0.686546	0.748087	0.571385	122.181	124.48	129.636	154.129	175.354	206.257	244.49	278.827	332.507
MAGIC.80	191.534	226.791	280.49	368.145	491.705	661.961	850.183	1050.08	1242.96	1404.7	0.519853	0.509637	0.53915	0.55463	0.57862	0.598375	0.601956	0.632307	0.645773	0.671222	0.244552	0.178728	0.165091	0.171585	0.156623	0.17945	0.186449	0.200834	0.20043	0.203787	0.592309	0.646797	0.669678	0.567307	0.611796	0.55798	0.670205	0.682158	0.674971	0.718801	151.068	171.56	180.592	209.768	245.998	296.191	307.91	350.531	397.263
MAGIC.81	113.6	141.526	197.323	268.248	350.472	473.295	648.015	831.343	1046.28	1251.71	0.592251	0.594307	0.587664	0.606061	0.623716	0.674119	0.723032	0.739918	0.743903	0.728818	0.411799	0.33989	0.26476	0.216826	0.188012	0.185297	0.179897	0.174475	0.184041	0.156295	0.670867	0.675499	0.523211	0.621293	0.616039	0.648351	0.725925	0.72992	0.790402	0.659511	89.1385	102.015	128.527	139.671	163.307	193.557	207.223	243.214	260.392
MAGIC.82	220.606	252.053	318.094	405.204	498.269	620.141	782.528	920.421	1067.16	1245.4	0.657049	0.658036	0.693548	0.70646	0.704609	0.698899	0.705197	0.704188	0.663134	0.656672	0.194281	0.183225	0.178636	0.147151	0.169484	0.172281	0.160135	0.145816	0.17242	0.160928	0.718456	0.760061	0.771461	0.697166	0.840753	0.871898	0.803477	0.78379	0.665863	0.549641	126.986	137.488	154.707	168.59	187.516	209.895	225.324	235.434	295.204
MAGIC.83	165.225	207.787	268.022	362.177	463.539	608.216	793.076	985.71	1131.53	1238.24	0.558578	0.517703	0.52383	0.573027	0.600091	0.616965	0.647699	0.609928	0.583356	0.566931	0.259317	0.181282	0.161577	0.194895	0.221319	0.228422	0.191745	0.120453	0.104432	0.0999238	0.807044	0.83874	0.601247	0.464223	0.450329	0.400901	0.617224	0.461981	0.433605	0.797715	114.997	134.542	156.053	195.593	234.032	276.932	292.107	319.971	406.224
MAGIC.84	131.726	161.746	219.807	280.631	351.844	447.814	547.718	642.469	747.5	841.259	0.701641	0.674607	0.675719	0.664992	0.689514	0.737383	0.771718	0.782292	0.753708	0.733052	0.288577	0.195659	0.145927	0.131588	0.144374	0.161306	0.142311	0.142326	0.138236	0.150051	0.756527	0.779426	0.813611	0.690245	0.761387	0.847833	0.807343	0.862234	0.742774	0.748537	92.8177	106.116	119.673	151.441	165.094	163.898	169.229	175.761	241.299
MAGIC.85	141.549	179.061	244.73	322.808	442.715	600.222	817.859	1000.56	1175.47	1288.18	0.563563	0.554731	0.571392	0.584734	0.601881	0.659057	0.694078	0.717604	0.716017	0.707552	0.374176	0.285212	0.2144	0.175537	0.164748	0.142626	0.141676	0.150974	0.124651	0.119761	0.636552	0.632244	0.673598	0.636921	0.635888	0.591298	0.729822	0.714323	0.571781	0.721498	106.358	123.892	147.846	178.093	208.053	236.286	282.436	330.614	383.008
MAGIC.86	163.337	195.081	248.156	318.717	390.199	514.535	687.905	863.168	1045.04	1219.51	0.683682	0.689962	0.709373	0.722772	0.730173	0.730165	0.767718	0.767135	0.768979	0.758611	0.24034	0.176496	0.175955	0.185703	0.168422	0.148031	0.139179	0.121411	0.121315	0.166955	0.696754	0.749027	0.780198	0.739126	0.792876	0.808555	0.731595	0.783718	0.784823	0.693887	98.0818	105.943	117.207	150.364	153.668	180.771	204.137	217.279	252.571
MAGIC.87	155.044	194.888	258.548	323.224	396.329	485.175	590.736	703.088	827.46	906.448	0.552493	0.545329	0.560493	0.60262	0.625696	0.632768	0.657823	0.671563	0.671774	0.655917	0.273446	0.177538	0.135559	0.14308	0.143936	0.145652	0.147911	0.140051	0.135075	0.140696	0.680931	0.760689	0.793962	0.681724	0.714287	0.718153	0.677686	0.777027	0.776767	0.740857	125.2	134.925	155.486	161.32	170.253	195.95	214.324	252.131	282.894
MAGIC.88	217.274	277.19	393.698	551.083	736.431	933.071	1218.23	1505.26	1725.16	1907.57	0.534042	0.55402	0.566168	0.606678	0.616362	0.611099	0.636205	0.670801	0.675498	0.677982	0.231919	0.212626	0.178667	0.15234	0.175156	0.177708	0.15385	0.128967	0.118035	0.122099	0.518906	0.578052	0.617052	0.57486	0.670772	0.611498	0.553473	0.662822	0.577899	0.558574	150.887	167.234	198.317	242.781	285.094	339.38	374.081	366.848	426.718
MAGIC.89	141.706	177.565	245.723	338.794	451.896	588.253	802.192	1048.86	1338.33	1593.08	0.666017	0.640371	0.596718	0.617542	0.640309	0.654287	0.728913	0.756289	0.76076	0.746852	0.282346	0.181465	0.179782	0.19039	0.215931	0.216962	0.185667	0.151379	0.137138	0.154241	0.684747	0.777423	0.727165	0.78716	0.680464	0.594049	0.729532	0.656639	0.636353	0.675684	97.287	111.712	150.175	177.731	197.896	247.187	247.459	268.095	315.025
MAGIC.90	136.353	164.755	230.481	306.642	425.313	563.759	731.583	908.724	1108.35	1346.46	0.675434	0.678823	0.663036	0.679957	0.720962	0.716485	0.739854	0.771132	0.754755	0.745404	0.345188	0.289598	0.213006	0.174106	0.132779	0.158712	0.166301	0.150495	0.179963	0.160679	0.695471	0.75946	0.65646	0.700313	0.732263	0.585023	0.7047	0.719493	0.685769	0.688176	91.2661	98.8247	119.843	154.348	164.926	199.905	223.724	244.483	260.514
MAGIC.91	171.646	208.98	287.377	363.527	453.215	589.966	760.653	965.387	1192.37	1401.23	0.695608	0.696733	0.681952	0.678572	0.67319	0.673475	0.716592	0.728339	0.742528	0.736608	0.346011	0.275969	0.225653	0.170944	0.159979	0.170617	0.19964	0.145313	0.138561	0.142855	0.735736	0.757366	0.729935	0.662441	0.633267	0.687268	0.750394	0.717692	0.731975	0.642663	108.781	117.086	131.71	151.403	175.477	195.814	210.796	228.78	263.536
MAGIC.92	179.278	224.532	307.193	402.503	523.262	718.633	957.42	1238.9	1486.94	1713.54	0.565047	0.569993	0.550921	0.545153	0.534735	0.544807	0.575208	0.61226	0.615583	0.621023	0.400659	0.37092	0.226613	0.153631	0.141747	0.140509	0.149612	0.16032	0.142975	0.148991	0.683546	0.577989	0.697554	0.49571	0.576124	0.601434	0.544859	0.55808	0.585016	0.647282	136.425	150.978	178.435	216.965	232.789	265.875	332.318	382.537	401.815
MAGIC.93	276.277	331.044	439.325	577.247	745.628	957.139	1165.44	1401.7	1594.7	1765.15	0.512465	0.527359	0.578587	0.635104	0.618783	0.649495	0.665705	0.693135	0.710736	0.725219	0.238219	0.184787	0.146761	0.132944	0.137217	0.144848	0.153685	0.128571	0.11095	0.113895	0.488766	0.558113	0.569841	0.602653	0.70055	0.678654	0.555116	0.673774	0.579771	0.586483	170.175	181.337	201.758	230.706	268.823	330.169	364.653	370.68	382.847
MAGIC.94	248.652	322.938	421.12	557.377	725.224	910.967	1155.27	1398.12	1642.44	1855.55	0.652546	0.616966	0.63232	0.666093	0.688411	0.705894	0.73396	0.743824	0.737767	0.726535	0.25136	0.179603	0.149388	0.140762	0.144334	0.156894	0.127713	0.127477	0.128341	0.114541	0.739722	0.613878	0.587893	0.689516	0.740568	0.660165	0.654513	0.685711	0.630907	0.593322	135.513	161.297	179.792	206.164	231.82	266.719	293.156	290.444	350.393
MAGIC.95	108	134.072	183.044	250.016	311.208	401.273	519.066	664.739	795.574	939.67	0.647467	0.663778	0.658262	0.66483	0.631532	0.610949	0.57916	0.573172	0.590277	0.614619	0.408212	0.342181	0.249459	0.187191	0.170481	0.16429	0.178116	0.185553	0.219597	0.236557	0.742501	0.716492	0.749481	0.752935	0.758221	0.747629	0.750051	0.630118	0.61493	0.581418	87.0989	100.418	109.603	127.988	164.326	193.348	230.598	260.938	317.635
MAGIC.96	169.542	209.522	280.64	362.195	473.137	622.149	826.124	1012.22	1221.93	1436.76	0.56996	0.551385	0.530059	0.559033	0.581531	0.585911	0.60704	0.614959	0.623669	0.626795	0.328729	0.257415	0.190558	0.188926	0.202971	0.199297	0.168071	0.152916	0.169337	0.162649	0.643937	0.64192	0.601676	0.664448	0.53191	0.626074	0.759069	0.49865	0.465176	0.60788	116.07	134.659	165.436	172.378	199.664	260.217	298.563	345.081	376.741
MAGIC.97	181.391	225.746	298.078	397.735	532.152	712.236	944.924	1199.27	1416.95	1617.9	0.538003	0.550795	0.563396	0.577715	0.617539	0.659182	0.699422	0.711172	0.689696	0.679988	0.239679	0.200395	0.170193	0.15832	0.140593	0.136634	0.130852	0.136172	0.119013	0.113644	0.762691	0.713373	0.638606	0.511263	0.688351	0.732453	0.617227	0.737247	0.680225	0.576563	130.096	138.347	170.672	203.964	235.734	269.659	270.371	322.209	352.946
MAGIC.98	105.76	129.736	184.254	252.118	338.302	442.966	611.839	780.607	991.963	1186.57	0.629939	0.603048	0.60553	0.639683	0.642461	0.643861	0.697335	0.729511	0.707637	0.679966	0.315684	0.244014	0.18527	0.20616	0.185069	0.162715	0.172447	0.201438	0.154341	0.154962	0.708167	0.748242	0.752543	0.67266	0.793165	0.738296	0.715879	0.740353	0.781613	0.520508	81.7738	96.6186	116.689	141.311	165.331	190.727	203.56	233.238	286.519
MAGIC.99	187.344	235.814	331.515	449.928	599.495	781.934	1042.08	1258.46	1517.83	1756.66	0.606354	0.598093	0.606552	0.613549	0.640775	0.66064	0.695433	0.711449	0.711165	0.719047	0.367443	0.270597	0.210738	0.153044	0.144348	0.143589	0.163489	0.142597	0.125824	0.12013	0.660782	0.55259	0.534141	0.580229	0.603836	0.624359	0.517013	0.682176	0.606265	0.479102	112.577	134.76	178.948	206.656	259.602	288.325	331.893	326.298	392.877
MAGIC.100	184.866	228.787	302.884	402.521	510.659	675.549	880.057	1093.26	1326	1493.46	0.592205	0.605738	0.626634	0.681938	0.694959	0.697978	0.719433	0.728719	0.708762	0.69059	0.214153	0.193023	0.169976	0.168397	0.170502	0.14787	0.157218	0.168371	0.155658	0.122388	0.718169	0.743038	0.63239	0.73516	0.642352	0.636247	0.647965	0.728838	0.670252	0.694083	124.108	134.674	154.63	164.714	189.887	222.098	261.722	272.96	331.207
MAGIC.102	244.965	285.065	360.615	455.817	571.489	747.477	949.047	1120.44	1301.22	1450.38	0.589615	0.598759	0.561823	0.601703	0.611441	0.607669	0.611292	0.628939	0.623343	0.616825	0.261626	0.196958	0.151366	0.157725	0.188843	0.145846	0.135202	0.144412	0.121207	0.113403	0.673812	0.662565	0.668332	0.786124	0.608744	0.626586	0.694308	0.607497	0.740286	0.528258	149.831	162.71	187.528	195.265	231.213	281.968	315.584	337.48	432.958
MAGIC.103	104.089	139.639	193.584	277.65	379.936	519.909	687.561	851.578	1051.4	1256.72	0.69334	0.691666	0.664509	0.678616	0.692513	0.709113	0.726033	0.737307	0.72431	0.707271	0.363176	0.311775	0.241079	0.219474	0.190178	0.190367	0.187725	0.177949	0.151933	0.123997	0.721578	0.600732	0.748664	0.667133	0.635736	0.716683	0.794782	0.753252	0.779665	0.77399	78.0138	89.9361	104.616	123.946	154.014	179.699	219.872	258.397	298.293
MAGIC.104	83.8135	105.017	147.541	200.889	267.184	342.88	456.214	618.311	793.308	986.636	0.733408	0.742444	0.737449	0.73615	0.750012	0.750924	0.767385	0.793983	0.78105	0.773254	0.374931	0.345934	0.256082	0.173996	0.167791	0.172229	0.149689	0.163193	0.150789	0.156042	0.696933	0.705044	0.719426	0.808491	0.794718	0.765803	0.821489	0.803093	0.63305	0.794467	63.8463	76.4661	88.397	103.778	118.395	140.646	153.978	185.39	223.588
MAGIC.105	73.3639	83.6809	107.531	144.009	190.618	238.219	303.57	400.566	482.172	596.549	0.67398	0.687845	0.721252	0.721428	0.714388	0.719009	0.718728	0.726905	0.744282	0.748682	0.31085	0.354036	0.319901	0.251002	0.153736	0.142774	0.152434	0.173403	0.181906	0.186632	0.75168	0.725426	0.688584	0.775049	0.806176	0.788567	0.824185	0.784863	0.682391	0.747888	62.6071	70.9602	76.932	92.7024	106.071	115.249	131.963	159.167	185.391
MAGIC.106	203.853	255.976	343.317	469.308	620.368	802.827	1013.31	1253.41	1464.04	1609.95	0.574973	0.579721	0.578892	0.618298	0.660552	0.681839	0.714034	0.745378	0.75759	0.765899	0.434294	0.352753	0.210553	0.161939	0.133527	0.151937	0.144475	0.159766	0.140887	0.117879	0.563693	0.633575	0.637638	0.676305	0.707206	0.576859	0.724889	0.685423	0.746588	0.789113	129.991	148.195	182.013	221.794	219.339	253.365	267.961	309.881	338.714
MAGIC.107	59.2158	77.6411	117.487	169.37	229.648	310.972	415.377	560.518	665.373	740.579	0.68069	0.649395	0.676423	0.641121	0.631296	0.634369	0.640146	0.567143	0.59512	0.583064	0.258047	0.265212	0.238987	0.231064	0.166283	0.116608	0.130739	0.207658	0.238266	0.230623	0.734582	0.755226	0.726378	0.740656	0.727685	0.837599	0.758393	0.627157	0.612501	0.653094	58.8953	74.2161	86.1118	110.682	152.619	193.828	227.495	324.66	341.035
MAGIC.108	119.416	148.921	212.393	290.954	376.806	515.079	681.063	831.806	1044.69	1271.42	0.675686	0.654882	0.672176	0.664929	0.684906	0.680987	0.712517	0.732521	0.710072	0.718388	0.357044	0.25574	0.186387	0.141668	0.158818	0.148615	0.157864	0.163249	0.132334	0.12817	0.673667	0.774851	0.713084	0.682826	0.679567	0.653445	0.586819	0.713447	0.544724	0.630463	85.7389	99.1158	112.191	146.278	160.356	190.354	232.288	253.736	311.733
MAGIC.109	80.5151	94.8562	125.63	160.158	195.19	266.326	370.091	475.821	604.047	741.347	0.733595	0.733127	0.741269	0.781635	0.780825	0.810362	0.742396	0.711857	0.74132	0.733834	0.361673	0.312326	0.224089	0.167649	0.155104	0.124463	0.252149	0.30777	0.263381	0.199009	0.711282	0.772311	0.810928	0.840929	0.83988	0.85641	0.817796	0.744348	0.64552	0.751311	60.5253	70.2484	79.9748	77.2512	87.2997	100.147	151.532	197.537	254.479
MAGIC.111	80.3544	102.248	138.437	189.33	243.142	321.511	422.359	535.84	670.558	812.61	0.761508	0.743288	0.691028	0.673985	0.67039	0.671996	0.688463	0.696261	0.66577	0.651436	0.564117	0.48603	0.343417	0.243573	0.209522	0.218589	0.213749	0.216936	0.218785	0.184905	0.585718	0.617805	0.730267	0.643179	0.698491	0.653096	0.569618	0.700239	0.680855	0.705223	61.7857	74.4223	85.9786	108.376	127.988	145.573	169.896	186.652	232.65
MAGIC.112	113.961	143.319	196.51	260.608	336.137	448.607	614.545	774.472	960.762	1145.02	0.691699	0.678391	0.670168	0.666427	0.667395	0.690375	0.733727	0.703831	0.672476	0.681799	0.320799	0.262368	0.185432	0.146893	0.142449	0.168279	0.150969	0.130679	0.137906	0.135315	0.758372	0.80626	0.79358	0.660269	0.720222	0.749312	0.848553	0.792348	0.583511	0.626082	86.3629	90.2363	113.124	136.297	161.794	194.001	211.496	242.767	298.325
MAGIC.113	183.933	228.755	295.151	380.674	486.427	649.229	839.942	1018.23	1183.78	1312.58	0.728976	0.685248	0.658481	0.660575	0.652444	0.646658	0.658354	0.653904	0.644218	0.632924	0.437612	0.355226	0.270205	0.206427	0.14717	0.138037	0.151558	0.144304	0.165988	0.183642	0.688525	0.58515	0.69947	0.757015	0.823511	0.794704	0.785139	0.810364	0.745342	0.542477	97.5058	121.403	141.953	174.639	204.576	250.23	310.733	328.821	349.272
MAGIC.114	85.8636	112.212	156.238	220.462	286.17	369.249	481.204	605.307	729.933	891.164	0.728697	0.719186	0.682485	0.671148	0.660213	0.657901	0.672521	0.705335	0.672971	0.692236	0.470877	0.384378	0.263924	0.158884	0.155051	0.157391	0.1448	0.157385	0.168583	0.129228	0.679668	0.671921	0.768323	0.783605	0.651783	0.662381	0.766955	0.677842	0.684023	0.660929	69.7257	82.3819	101.408	122.988	141.802	164.632	190.337	210.587	251.084
MAGIC.115	161.747	210.889	295.018	398.972	500.091	642.83	801.884	967.786	1105.35	1221.1	0.663466	0.618069	0.630988	0.656672	0.655987	0.676568	0.709603	0.717236	0.711977	0.716388	0.421288	0.27124	0.187426	0.15431	0.125482	0.166611	0.19542	0.194491	0.156404	0.151085	0.693427	0.604851	0.637454	0.605763	0.734675	0.581445	0.701577	0.640084	0.612845	0.705001	107.445	130.289	147.237	181.476	209.856	260.107	258.223	311.394	316.39
MAGIC.116	86.4326	111.429	154.881	214.517	278.661	359.507	483.001	658.605	867.184	1076.51	0.748536	0.740338	0.711103	0.692019	0.681908	0.637325	0.662741	0.725049	0.707597	0.69819	0.397695	0.405941	0.357478	0.240848	0.173251	0.131128	0.149741	0.183886	0.139087	0.144161	0.708107	0.736952	0.74457	0.80071	0.599805	0.673289	0.708335	0.638739	0.653205	0.688916	65.3661	75.3572	94.0292	112.495	132.571	164.297	180.568	197.095	244.213
MAGIC.117	59.4461	70.014	91.1923	124.79	164	221.578	311.905	411.676	571.833	748.091	0.745585	0.726622	0.708218	0.683051	0.674725	0.687102	0.634677	0.668893	0.661157	0.650193	0.283754	0.298247	0.335446	0.271028	0.219444	0.187554	0.239543	0.258803	0.22676	0.182781	0.770867	0.740253	0.701643	0.746494	0.808737	0.822003	0.776691	0.689157	0.747063	0.705171	49.6201	55.3343	71.0026	90.4898	103.399	121.486	150.095	172.386	241.866
MAGIC.118	80.2065	98.5586	129.739	166.48	218.488	288.409	380.277	499.167	624.636	786.543	0.778607	0.790757	0.763659	0.756069	0.767419	0.763727	0.796108	0.809211	0.758277	0.731123	0.320943	0.349015	0.240493	0.167644	0.145159	0.167744	0.196904	0.150508	0.13437	0.126851	0.771169	0.773767	0.822526	0.81515	0.845847	0.778157	0.839104	0.867954	0.74036	0.716738	55.2339	65.2377	73.8447	81.6319	91.3967	112.425	122.646	137.438	168.538
MAGIC.119	80.3815	97.3678	133.593	188.029	249.824	327.977	448.004	593.436	745.284	899.783	0.695613	0.684956	0.664569	0.665763	0.682331	0.648892	0.665117	0.692772	0.694243	0.707582	0.386883	0.40267	0.323417	0.241943	0.193871	0.188455	0.215659	0.228058	0.199497	0.190422	0.703063	0.688289	0.663942	0.765316	0.657213	0.719277	0.622918	0.721816	0.721694	0.615209	67.0745	73.0943	99.5334	119.534	133.028	153.959	192.464	200.929	257.306
MAGIC.120	63.4562	78.7466	108.813	156.238	217.485	278.839	367.681	507.784	656.705	787.907	0.757163	0.75535	0.749202	0.714607	0.729298	0.709925	0.719257	0.740964	0.733088	0.717114	0.316696	0.329444	0.328965	0.235898	0.234661	0.193053	0.184741	0.169369	0.186992	0.178671	0.692742	0.63813	0.694679	0.77486	0.808012	0.778055	0.690096	0.685892	0.684529	0.724014	51.5122	58.2889	73.4048	94.538	107.779	140.901	156.475	190.772	210.295
MAGIC.121	62.3182	79.3628	107.296	158.957	219.27	298.669	416.786	553.737	713.051	842.339	0.648305	0.66063	0.633416	0.610256	0.582192	0.594355	0.563417	0.587925	0.60181	0.610203	0.3641	0.371873	0.341665	0.260422	0.212439	0.193795	0.197205	0.154986	0.180142	0.17767	0.737484	0.75537	0.640018	0.734899	0.622903	0.685415	0.651685	0.608147	0.657766	0.700007	62.1714	73.7958	92.904	115.506	152.645	175.43	237.789	287.962	341.04
MAGIC.122	127.183	157.412	201.711	264.067	345.652	449.998	632.157	805.336	966.137	1139.23	0.68077	0.620683	0.601297	0.628174	0.670492	0.697999	0.749392	0.746698	0.73815	0.726378	0.372385	0.338953	0.260702	0.196888	0.15788	0.150764	0.132302	0.124885	0.125871	0.110556	0.737182	0.70572	0.67884	0.734275	0.698459	0.781885	0.764961	0.851093	0.828906	0.842742	87.4791	111.096	128.81	137.051	150.376	185.794	193.42	214.977	236.071
MAGIC.123	151.198	179.324	239.017	327.771	437.746	585.811	749.86	921.527	1107.95	1279.18	0.680148	0.676938	0.657274	0.664656	0.655999	0.654285	0.647914	0.676993	0.678305	0.67924	0.233483	0.213226	0.178315	0.166625	0.143833	0.145035	0.158639	0.1457	0.130002	0.115485	0.772143	0.808455	0.814168	0.844113	0.816448	0.641435	0.701912	0.611771	0.657336	0.677789	93.1978	104.537	134.392	155.207	178.34	219.684	259.172	266.8	302.419
MAGIC.124	117.378	146.248	203.501	282.922	374.903	486.402	686.968	910.416	1104.59	1281.33	0.656522	0.636065	0.636642	0.614861	0.608536	0.628447	0.687655	0.702872	0.671643	0.665104	0.359106	0.325358	0.227601	0.167043	0.160613	0.191281	0.199902	0.173356	0.169276	0.173181	0.733346	0.745058	0.692511	0.716737	0.547867	0.547319	0.64056	0.642327	0.549356	0.518607	87.1732	100.035	116.803	149.829	198.77	239.164	263.215	293.85	380.499
MAGIC.125	187.135	232.003	302.938	393.316	489.7	626.82	795.994	992.045	1231.93	1443.02	0.588971	0.601986	0.59124	0.610952	0.598183	0.628732	0.620011	0.649579	0.67404	0.683326	0.323487	0.256779	0.168237	0.14999	0.174772	0.193086	0.202289	0.157018	0.139033	0.128036	0.661011	0.614876	0.511599	0.616674	0.541973	0.597402	0.539009	0.549106	0.559067	0.591146	120.243	141.675	172.915	202.846	253.489	268.382	334.025	399.141	431.395
MAGIC.126	109.34	132.906	170.147	209.046	253.956	325.217	461.008	599.888	722.574	870.898	0.582207	0.564486	0.591597	0.602667	0.620728	0.609255	0.643335	0.64279	0.631671	0.620233	0.387709	0.286069	0.26415	0.230552	0.249271	0.216968	0.163151	0.170224	0.153958	0.163151	0.695694	0.75047	0.710396	0.706136	0.745508	0.640788	0.722242	0.772578	0.671495	0.594468	87.9071	98.9313	108.061	124.267	136.122	164.074	209.336	233.418	264.7
MAGIC.127	113.229	135.129	172.576	218.827	293.193	364.53	498.143	639.298	802.047	955.544	0.681077	0.700674	0.7068	0.690552	0.700802	0.660977	0.687501	0.710379	0.698753	0.697174	0.162463	0.149329	0.182805	0.165753	0.172595	0.160169	0.154629	0.149929	0.145572	0.150753	0.811519	0.80948	0.843729	0.792184	0.789652	0.758917	0.826201	0.573881	0.633983	0.621359	81.9289	89.3082	99.2379	120.893	137.065	176.985	198.128	241.746	277.86
MAGIC.128	69.5214	82.2242	119.263	164.143	211.074	277.942	380.899	521.595	674.346	853.396	0.6564	0.637594	0.61753	0.61553	0.638522	0.644372	0.6632	0.644718	0.647728	0.656738	0.303149	0.22028	0.209881	0.167409	0.154458	0.15767	0.175136	0.211339	0.181481	0.156397	0.774045	0.794737	0.827351	0.757098	0.68998	0.693387	0.747686	0.496847	0.549668	0.542085	63.956	68.9278	93.106	116.558	133.121	153.041	178.403	225.821	285.353
MAGIC.129	156.744	207.325	285.463	388.965	492.416	625.302	840.115	1052.78	1241.34	1453.38	0.381772	0.395189	0.43512	0.481036	0.503286	0.534828	0.555315	0.574862	0.594226	0.599671	0.368015	0.277715	0.216267	0.166461	0.161292	0.132832	0.0974861	0.100839	0.0967636	0.109959	0.539407	0.443105	0.509337	0.604213	0.463266	0.550583	0.626009	0.670209	0.664922	0.572427	145.122	170.225	219.429	252.838	295.047	332.253	372.588	387.482	446.313
MAGIC.130	191.082	232.896	313.957	409.25	501.632	640.551	811.502	982.494	1190.09	1383.03	0.608769	0.617814	0.626728	0.681362	0.691775	0.715306	0.735356	0.730772	0.732121	0.742328	0.192891	0.172244	0.146842	0.141012	0.11653	0.109288	0.0959391	0.0849529	0.102824	0.100858	0.753666	0.698835	0.842639	0.758926	0.772215	0.805287	0.827331	0.787641	0.861507	0.754706	131.986	147.106	174.936	183.233	196.293	206.158	221.267	240.905	281.011
MAGIC.131	215.052	257.714	334.766	423.448	528.808	681.941	912.546	1178.44	1404.58	1654.18	0.517013	0.506235	0.535786	0.591603	0.609904	0.634896	0.675275	0.705172	0.706132	0.706615	0.255917	0.193017	0.152566	0.139428	0.105855	0.104226	0.118401	0.111255	0.111769	0.125651	0.638476	0.64029	0.664496	0.595085	0.764945	0.645285	0.709969	0.607693	0.610437	0.639221	151.286	168.846	187.848	209.799	240.472	268.57	282.185	316.493	371.608
MAGIC.132	139.305	162.382	200.119	247.701	308.625	394.964	519.746	645.445	761.849	941.761	0.599398	0.604417	0.624658	0.65406	0.673409	0.572906	0.624563	0.637168	0.643052	0.652761	0.222884	0.178525	0.138642	0.143537	0.136284	0.258458	0.196621	0.151677	0.11861	0.114508	0.699733	0.712359	0.754524	0.810848	0.827328	0.72173	0.605129	0.642942	0.525484	0.592554	105.923	118.033	124.392	141.337	152.942	220.251	257.26	307.838	361.569
MAGIC.133	354.616	435.2	592.592	778.643	978.825	1203.45	1464.85	1676.19	1850.68	1978.44	0.598234	0.591811	0.630659	0.654316	0.625957	0.620541	0.668032	0.709721	0.72099	0.728639	0.161089	0.185291	0.173211	0.15436	0.108858	0.0952021	0.0981949	0.0931772	0.0890217	0.0962293	0.639196	0.611872	0.697509	0.649977	0.58028	0.653714	0.548017	0.637292	0.65112	0.565087	187.244	212.329	261.669	291.379	357.6	415.208	453.881	404.129	431.12
MAGIC.135	44.2702	50.7422	78.9748	114.577	154.924	200.984	272.496	346.524	461.357	562.891	0.740933	0.760536	0.796396	0.799362	0.68277	0.598879	0.653079	0.602631	0.637201	0.614596	0.248683	0.305748	0.23964	0.232783	0.309085	0.194403	0.254034	0.342055	0.382318	0.265143	0.784742	0.724642	0.739782	0.75484	0.606315	0.793686	0.788177	0.728054	0.74798	0.73961	46.0697	43.2354	45.4821	57.4378	71.7547	90.6969	97.6933	119.242	158.601
MAGIC.136	394.42	457.532	615.465	803.937	991.238	1239.23	1506.83	1656.31	1812.77	1976.42	0.550408	0.57503	0.613561	0.645397	0.659539	0.650548	0.701237	0.718625	0.718876	0.722442	0.212528	0.198862	0.177514	0.153812	0.128077	0.124575	0.115371	0.103363	0.0890627	0.0852141	0.555868	0.618083	0.623729	0.682326	0.64786	0.426581	0.634305	0.633872	0.520045	0.565925	204.538	202.622	265.169	297.453	348.002	394.922	371.179	360.826	409.632
MAGIC.137	379.066	434.714	568.783	704.972	855.466	1079.19	1287.84	1481.58	1608.45	1682.36	0.594112	0.608278	0.642567	0.671509	0.669911	0.658983	0.680435	0.710987	0.709708	0.698052	0.163959	0.15915	0.146958	0.147515	0.13663	0.134246	0.121394	0.0921394	0.0929873	0.114447	0.62598	0.593417	0.757341	0.686676	0.708889	0.680439	0.659404	0.552967	0.627921	0.558339	188.902	203.83	238.16	253.078	263.855	328.105	330.673	355.192	389.27
MAGIC.138	185.871	229.217	320.027	426.636	558.992	702.25	887.608	1080.27	1207.52	1346.02	0.632566	0.619427	0.630558	0.64646	0.642297	0.647203	0.648007	0.657638	0.654139	0.640708	0.220507	0.177084	0.152167	0.160678	0.149695	0.141305	0.111017	0.104406	0.122049	0.141372	0.746114	0.73651	0.739389	0.836995	0.766241	0.671909	0.736153	0.79636	0.730598	0.556912	118.795	138.984	169.458	188.975	223.857	255.532	293.398	324.044	360.064
MAGIC.139	164.168	208.089	287.892	384.991	496.321	651.286	842.616	1049.44	1213.69	1392.59	0.631803	0.614677	0.590091	0.613709	0.620759	0.630489	0.653913	0.666379	0.63783	0.630682	0.319185	0.226348	0.164531	0.174629	0.163609	0.178469	0.187529	0.173129	0.147023	0.141612	0.702168	0.666089	0.580933	0.665866	0.665514	0.652723	0.606034	0.733436	0.528509	0.702977	110.927	129.027	165.567	184.752	219.688	256.786	293.336	325.876	373.124
MAGIC.140	74.2155	92.8183	137.931	190.188	245.882	314.816	427.869	551.598	740.499	947.771	0.735269	0.72735	0.673294	0.661889	0.660339	0.670911	0.718416	0.736757	0.735688	0.719621	0.313141	0.300471	0.226471	0.158757	0.159815	0.138319	0.131213	0.160987	0.17654	0.178361	0.76887	0.788699	0.787093	0.825474	0.730743	0.750444	0.790474	0.706996	0.621568	0.710277	65.8956	74.858	96.8724	111.901	131.154	155.327	165.557	180.319	219.556
MAGIC.141	186.436	213.946	281.037	351.42	423.428	505.229	617.559	719.449	824.882	855.687	0.505469	0.520936	0.582747	0.633962	0.64147	0.633655	0.645856	0.648555	0.620514	0.574099	0.279979	0.243974	0.219946	0.186089	0.153927	0.146894	0.109334	0.119463	0.180751	0.235036	0.594096	0.684143	0.729733	0.845393	0.884273	0.779938	0.920189	0.901875	0.765589	0.610402	133.011	148.665	167.914	180.856	214.776	234.295	249.45	273.126	322.326
MAGIC.142	130.765	158.515	215.168	290.81	372.938	476.331	639.569	841.304	1039.31	1192.84	0.618044	0.591779	0.596	0.584537	0.564958	0.573956	0.617005	0.664223	0.679066	0.690006	0.505127	0.466354	0.320387	0.205399	0.162176	0.154369	0.130192	0.142725	0.145654	0.156168	0.629785	0.648655	0.714467	0.757795	0.761081	0.658403	0.703846	0.622915	0.520893	0.547051	102.624	125.068	147.981	167.863	205.014	250.377	298.031	344.861	368.524
MAGIC.143	45.3749	56.4649	79.5957	110.529	147.253	209.878	286.678	374.74	490.685	613.096	0.724452	0.72358	0.707889	0.708107	0.694073	0.680742	0.713491	0.728416	0.729496	0.724517	0.239102	0.259565	0.262708	0.249628	0.221096	0.175336	0.173662	0.16989	0.196084	0.145752	0.778101	0.769275	0.783684	0.805277	0.744	0.735262	0.771652	0.723889	0.788415	0.829565	44.7949	52.5168	66.5732	77.5537	93.1444	117.437	126.249	146.288	187.095
MAGIC.144	79.4512	96.8776	138.22	192.157	251.971	338.475	452.037	599.154	753.581	904.829	0.698614	0.669101	0.643613	0.648694	0.663844	0.681533	0.716727	0.743892	0.747255	0.7243	0.435269	0.343931	0.254526	0.187303	0.168626	0.149433	0.13625	0.162325	0.170846	0.183498	0.634963	0.723938	0.759312	0.766791	0.727321	0.641381	0.8323	0.725309	0.720797	0.615942	64.6411	76.8852	95.1444	108.569	124.361	148.443	175.451	201.098	226.258
MAGIC.145	97.8667	130.299	185.121	242.147	325.059	436.642	596.399	776.583	943.924	1068.19	0.672768	0.639436	0.616643	0.615572	0.605628	0.611853	0.618858	0.642709	0.621538	0.608954	0.337409	0.277207	0.181422	0.167629	0.177027	0.177096	0.157512	0.161813	0.185182	0.191512	0.734519	0.792272	0.718001	0.743338	0.64723	0.681988	0.445433	0.584593	0.471502	0.501358	79.4271	99.6875	114.901	135.793	172.108	210.667	241.006	281.47	325.404
MAGIC.146	164.756	189.551	241.467	305.856	400.221	536.067	679.885	811.983	954.357	1120.84	0.632536	0.638457	0.654807	0.68047	0.707439	0.731995	0.76196	0.758859	0.751325	0.744967	0.385478	0.328231	0.235367	0.188644	0.167297	0.132351	0.124838	0.119187	0.148475	0.134416	0.698624	0.670754	0.741066	0.723818	0.822458	0.805075	0.651428	0.603739	0.622227	0.594782	105.406	114.037	141.371	152.863	168.285	189.121	229.093	257.762	286.291
MAGIC.147	75.1521	93.9432	147.405	211.457	286.077	385.043	535.115	707.17	860.4	1079.83	0.683025	0.649072	0.602308	0.587865	0.567325	0.595257	0.629433	0.693736	0.681066	0.644649	0.39156	0.382035	0.260072	0.211325	0.16613	0.179287	0.174688	0.189279	0.142139	0.128281	0.71496	0.649561	0.674238	0.70879	0.713652	0.696687	0.651479	0.777408	0.744799	0.655334	61.7347	76.2485	101.231	125.53	149.254	190.992	229.064	269.82	309.599
MAGIC.148	60.7399	72.652	92.4567	117.384	155.618	215.902	299.917	407.806	556.066	727.064	0.764267	0.742266	0.700028	0.693372	0.675782	0.642599	0.642516	0.669794	0.678214	0.691084	0.232379	0.346093	0.422178	0.331343	0.269675	0.218649	0.20651	0.163206	0.188837	0.195324	0.800124	0.758872	0.721255	0.737112	0.772675	0.811439	0.65686	0.788232	0.653371	0.651656	50.8125	59.4596	76.8388	84.3877	101.69	121.838	165.587	175.757	227.121
MAGIC.149	139.424	170.65	222.783	302.09	400.303	519.523	726.191	909.601	1084.76	1226.54	0.56718	0.593562	0.577762	0.599201	0.602207	0.60607	0.629498	0.655276	0.661604	0.644073	0.38025	0.327672	0.20091	0.191146	0.227621	0.213837	0.186951	0.188935	0.185302	0.147153	0.681212	0.611516	0.600113	0.681631	0.718773	0.593545	0.717961	0.718161	0.732109	0.753399	109.723	125.251	142.277	159.821	205.314	246.774	283.721	313.718	343.325
MAGIC.150	105.625	126.492	164.909	214.761	270.62	329.957	428.512	551.796	687.799	847.896	0.684997	0.682031	0.676159	0.715586	0.735133	0.728912	0.738987	0.726492	0.689215	0.677209	0.410004	0.356933	0.245035	0.193821	0.191933	0.195693	0.16488	0.164912	0.167272	0.14696	0.616875	0.644028	0.686829	0.79398	0.791779	0.84392	0.755308	0.762591	0.59281	0.600963	79.0037	87.9469	100.289	106.638	114.779	137.807	160.307	188.057	233.775
MAGIC.151	138.41	163.837	218.511	298.26	380.385	496.315	683.483	896.108	1084.19	1264.87	0.55595	0.553089	0.543352	0.538303	0.532966	0.552148	0.579444	0.600075	0.621477	0.643687	0.377367	0.329562	0.23532	0.16166	0.130552	0.145807	0.190102	0.186915	0.176023	0.173922	0.625578	0.653366	0.700785	0.730129	0.672486	0.581075	0.446291	0.547012	0.602048	0.593378	114.753	121.724	147.145	165.751	196.38	228.469	275.98	304.758	352.523
MAGIC.152	144.136	179.848	251.612	349.406	463.903	593.146	815.114	1011.03	1157.86	1260.22	0.657216	0.654137	0.643672	0.614624	0.600941	0.617966	0.636348	0.661703	0.661174	0.635507	0.315979	0.291417	0.234406	0.202248	0.170625	0.188451	0.159605	0.125542	0.110467	0.110621	0.745278	0.80613	0.815243	0.57316	0.663556	0.735116	0.546777	0.648496	0.523215	0.598933	100.268	121.578	138.715	171.881	201.308	231.267	293.11	302.247	342.321
MAGIC.153	55.3639	67.3098	96.3945	138.825	191.556	247.966	349.26	477.641	612.085	758.367	0.826559	0.812946	0.810596	0.797779	0.780895	0.755848	0.783169	0.814238	0.76845	0.797327	0.413845	0.364931	0.300052	0.217129	0.156575	0.16621	0.190068	0.187318	0.17383	0.172421	0.687707	0.746849	0.753562	0.800085	0.830861	0.766664	0.704437	0.771843	0.691115	0.738739	40.1414	47.1099	56.6079	72.712	87.2152	102.976	123.091	132.846	181.932
MAGIC.154	176.884	222.848	316.92	414.986	542.227	705.827	914.639	1058.15	1171.14	1238.22	0.637144	0.627408	0.630251	0.643431	0.677106	0.698693	0.721679	0.717989	0.697581	0.676383	0.398266	0.272007	0.215013	0.190546	0.192993	0.184573	0.159918	0.124393	0.106558	0.116051	0.626162	0.654982	0.700857	0.631437	0.72104	0.83694	0.864464	0.784466	0.786886	0.671923	112.249	127.404	142.884	170.416	187.46	223.542	242.476	290.268	343.165
MAGIC.156	106.176	126.8	186.187	267.856	359.561	468.182	635.944	790.074	932.34	1063.02	0.646675	0.615469	0.628494	0.631404	0.585893	0.59723	0.623161	0.636432	0.635152	0.643012	0.37079	0.30331	0.256122	0.175139	0.207649	0.20871	0.173253	0.171963	0.163925	0.166202	0.715045	0.729935	0.763167	0.813225	0.553651	0.616745	0.644658	0.600884	0.539076	0.570775	84.92	98.0416	122.239	151.675	194.823	231.767	256.34	309.192	315.386
MAGIC.157	163.834	219.933	307.123	431.652	585.897	765.14	989.036	1169.07	1294.85	1376.09	0.596655	0.601282	0.566691	0.586503	0.578564	0.628718	0.658958	0.652504	0.650673	0.629008	0.420705	0.333949	0.168865	0.140015	0.144996	0.15641	0.159755	0.126053	0.136451	0.15249	0.575632	0.678847	0.685298	0.690166	0.564518	0.814298	0.67657	0.622224	0.516636	0.544709	110.773	138.085	171.213	200.618	248.062	284.158	319.186	320.502	391.594
MAGIC.158	153.829	192.598	264.265	360.127	482.113	644.742	878.41	1123.11	1364.94	1587.65	0.65272	0.638677	0.621547	0.631537	0.647047	0.655629	0.703054	0.73073	0.740616	0.756084	0.272081	0.247495	0.204049	0.159041	0.129886	0.142514	0.153754	0.140216	0.141117	0.136082	0.779308	0.796347	0.713392	0.707404	0.685933	0.698958	0.77651	0.761069	0.714629	0.682099	103.604	121.228	144.865	166.452	186.602	220.01	241.604	284.819	319.629
MAGIC.159	167.928	207.115	278.228	374.659	498.479	677.571	874.577	1118	1400.59	1638.36	0.619594	0.571162	0.575697	0.579816	0.589113	0.599245	0.614611	0.659946	0.667242	0.666082	0.455791	0.30313	0.256804	0.214237	0.148471	0.156809	0.177036	0.163791	0.12658	0.122551	0.676715	0.672373	0.659438	0.673716	0.617318	0.536034	0.428174	0.58908	0.586462	0.528931	106.654	131.403	157.532	188.063	213.868	263.824	279.099	300.898	338.632
MAGIC.160	86.7939	115.12	166.37	241.671	329.485	426.68	597.306	801.576	1018.83	1226.22	0.596762	0.586433	0.540739	0.556192	0.550183	0.550244	0.60148	0.642807	0.651688	0.641706	0.479822	0.430777	0.304572	0.275633	0.167788	0.139513	0.171414	0.188993	0.170324	0.1485	0.617797	0.642294	0.618838	0.547478	0.504719	0.624936	0.758286	0.615338	0.690366	0.589262	82.4965	100.695	121.071	156.929	195.423	222.47	249.329	292.773	332.588
MAGIC.161	83.6328	102.189	146.284	206.093	268.777	348.606	489.679	681.997	864.981	1072.33	0.691554	0.686994	0.683013	0.647312	0.614472	0.599137	0.615419	0.640141	0.622468	0.608946	0.328627	0.353578	0.306204	0.254077	0.203901	0.173371	0.205515	0.188752	0.181092	0.144745	0.717283	0.766191	0.767399	0.749451	0.687124	0.66128	0.667838	0.666111	0.81766	0.666196	69.4098	79.3207	95.9434	117.205	146.841	173.099	207.906	243.805	294.457
MAGIC.162	60.8009	75.6766	104.089	149.771	211.26	289.695	394.866	516.747	657.575	847.25	0.728932	0.766184	0.768241	0.767745	0.769731	0.75556	0.774939	0.80314	0.802391	0.774291	0.369011	0.372642	0.351329	0.288718	0.212754	0.172232	0.163124	0.18626	0.212343	0.176914	0.652098	0.659906	0.728953	0.71134	0.771439	0.716088	0.85685	0.827829	0.721901	0.833094	49.9094	53.9716	65.8428	80.6153	98.2578	116.133	127.39	148.17	166.879
MAGIC.163	30.0121	35.9752	52.451	77.1752	116.773	157.82	222.339	292.507	379.416	495.911	0.754074	0.70437	0.723392	0.7494	0.723712	0.6938	0.680112	0.637975	0.626896	0.642967	0.272867	0.256596	0.250066	0.265985	0.270169	0.234008	0.203831	0.183217	0.191277	0.163032	0.762237	0.745598	0.750143	0.770547	0.767471	0.774032	0.73463	0.688495	0.669455	0.612029	32.6055	38.4984	46.4735	59.7627	84.9804	112.571	129.985	167.648	196.749
MAGIC.164	167.466	201.388	253.934	323.335	433.641	568.516	732.076	912.945	1097.95	1325.37	0.743946	0.740985	0.736932	0.757583	0.789729	0.794089	0.790366	0.809932	0.792642	0.757284	0.243477	0.178435	0.139865	0.133969	0.142045	0.167045	0.133676	0.132452	0.16581	0.156062	0.78175	0.818883	0.853836	0.81427	0.816434	0.837246	0.792607	0.829464	0.781071	0.661744	97.0239	101.07	115.545	114.172	136.609	155.66	173.697	185.444	232.965
MAGIC.166	106.427	136.719	189.421	254.132	324.318	429.128	582.669	766.86	935.064	1092.52	0.646289	0.62655	0.613457	0.618762	0.605455	0.626753	0.623142	0.623255	0.615992	0.619403	0.379056	0.304408	0.215052	0.202853	0.186584	0.222031	0.232599	0.189744	0.175934	0.151782	0.718947	0.757111	0.687562	0.640083	0.590612	0.591845	0.646377	0.452648	0.711933	0.579489	89.3438	101.491	119.677	134.299	165.394	193.308	258.875	298.89	334.288
MAGIC.167	176.117	220.507	286.239	392.117	539.661	739.665	1008.57	1283.33	1513.56	1729.63	0.715856	0.70897	0.709267	0.733565	0.736339	0.713617	0.712798	0.753157	0.774561	0.796899	0.298074	0.19942	0.15299	0.140452	0.168856	0.191865	0.164349	0.158589	0.158216	0.148569	0.699738	0.737007	0.669586	0.754779	0.765312	0.424138	0.643789	0.679922	0.772045	0.705694	95.387	106.34	120.871	140.031	173.742	249.651	279.206	304.521	299.609
MAGIC.168	167.88	219.549	293.23	406.089	555.977	761.858	999.756	1265.03	1461.47	1635.36	0.569179	0.54076	0.544361	0.569033	0.599424	0.642948	0.663166	0.654857	0.645565	0.635017	0.264779	0.186097	0.151026	0.130198	0.148233	0.165771	0.155042	0.132971	0.113792	0.0989363	0.592487	0.673118	0.535735	0.601342	0.525389	0.595254	0.631293	0.523068	0.579033	0.480137	124.086	151.084	175.566	210.818	239.143	259.805	294.36	371.508	449.175
MAGIC.169	91.8516	129.865	186.376	232.624	300.135	NA	415.635	525.305	727.151	NA	0.62512	0.575034	0.591664	0.604643	0.596458	NA	0.562406	0.608173	0.6263	NA	0.37049	0.228305	0.16796	0.1349	0.179119	NA	0.225377	0.13833	0.149346	NA	0.689731	0.735611	0.798813	0.704323	0.73379	NA	0.579645	0.696973	0.541739	NA	79.8118	103.24	124.616	143.411	173.518	NA	215.059	239.847	254.414
MAGIC.170	117.727	149.373	204.199	270.086	355.053	NA	532.233	663.102	835.177	920.357	0.593343	0.566139	0.571407	0.580765	0.587487	NA	0.603116	0.640631	0.645425	0.683829	0.254471	0.199383	0.249643	0.250342	0.185639	NA	0.144916	0.15073	0.121355	0.126944	0.702002	0.689205	0.623675	0.687687	0.738636	NA	0.696334	0.645783	0.616063	0.88365	103.34	122.605	146.804	169.977	188.291	NA	229.657	235.991	279.411
MAGIC.171	121.6	161.416	202.086	258.748	337.536	NA	596.898	732.726	899.964	1077.19	0.756315	0.699807	0.727884	0.731138	0.709938	NA	0.707911	0.707135	0.712593	0.716504	0.375931	0.254254	0.175035	0.198758	0.213686	NA	0.202419	0.163807	0.175698	0.17981	0.742198	0.802106	0.671242	0.771089	0.752362	NA	0.702069	0.745521	0.733465	0.674917	74.5684	92.3596	96.5123	113.572	133.599	NA	192.919	199.102	212.502
MAGIC.174	119.057	166.771	213.924	282.224	361.939	NA	NA	NA	NA	1405.53	0.663345	0.596208	0.622757	0.610798	0.602212	NA	NA	NA	NA	0.682652	0.455906	0.320133	0.310475	0.163619	0.144355	NA	NA	NA	NA	0.140989	0.705241	0.672835	0.637056	0.618392	0.584104	NA	NA	NA	NA	0.624141	90.1726	117.67	129.397	164.419	190.647	NA	NA	NA	NA
MAGIC.175	134.716	182.617	250.324	328.14	388.589	NA	735.239	943.416	1135.51	1289.1	0.603902	0.548857	0.561647	0.557757	0.582675	NA	0.584195	0.60357	0.619624	0.606963	0.313438	0.241474	0.205599	0.161749	0.210561	NA	0.168948	0.162373	0.173212	0.145414	0.697977	0.750296	0.55392	0.564235	0.713712	NA	0.751653	0.774261	0.706851	0.799848	98.4996	133.86	152.748	166.539	176.234	NA	282.067	307.937	331.171
MAGIC.176	130.209	179.665	259.458	336.138	466.998	NA	789.46	975.901	1172.04	1328.46	0.654708	0.647989	0.661305	0.682113	0.698651	NA	0.766106	0.734471	0.730704	0.736313	0.341642	0.219676	0.175673	0.160251	0.171069	NA	0.18819	0.115403	0.134758	0.147994	0.728041	0.741918	0.757186	0.763824	0.73218	NA	0.805462	0.657731	0.724805	0.825561	92.0495	108.395	133.044	147.436	177.811	NA	206.558	230.237	256.256
MAGIC.177	156.834	212.374	265.066	381.844	491.655	NA	856.225	1074.26	1297.57	1399.72	0.500764	0.481491	0.506334	0.545478	0.557196	NA	0.562478	0.58516	0.614419	0.617078	0.295322	0.231535	0.221826	0.16977	0.178714	NA	0.159466	0.130299	0.118063	0.115011	0.585788	0.505592	0.584957	0.650686	0.671027	NA	0.415502	0.445321	0.543263	0.541763	120.92	148.779	170.522	220.093	258.176	NA	347.344	394.95	388.309
MAGIC.178	98.6705	132.223	179.327	230.957	296.686	NA	435.29	595.976	704.807	943.628	0.615185	0.545024	0.549613	0.550748	0.549105	NA	0.581493	0.659603	0.616751	0.620665	0.442816	0.30633	0.270924	0.182269	0.160561	NA	0.193277	0.196582	0.149264	0.130552	0.664933	0.724289	0.614121	0.53086	0.650075	NA	0.554055	0.811835	0.558091	0.766566	81.4955	102.599	131.166	144.834	173.172	NA	204.419	215.246	256.135
MAGIC.179	112.767	155.075	205.878	288.381	350.308	NA	594.759	732.628	943.047	1134.55	0.632125	0.616347	0.615059	0.644119	0.663046	NA	0.660444	0.699276	0.71716	0.727403	0.422116	0.274827	0.203955	0.162043	0.127343	NA	0.150464	0.13744	0.118428	0.107435	0.698838	0.693851	0.576442	0.752126	0.712242	NA	0.688714	0.553312	0.683215	0.665705	85.9267	102.03	128.397	145.587	163.316	NA	212.066	223.059	248.328
MAGIC.180	77.3468	102.171	119.687	173.279	229.326	NA	NA	NA	NA	727.614	0.626871	0.593917	0.574776	0.608885	0.603465	NA	NA	NA	NA	0.54549	0.299141	0.206422	0.205759	0.224604	0.213853	NA	NA	NA	NA	0.150116	0.760901	0.754578	0.752284	0.794336	0.696429	NA	NA	NA	NA	0.648799	76.707	95.2086	104.064	128.662	147.814	NA	NA	NA	NA
MAGIC.181	121.403	174.528	229.944	319.4	403.279	NA	617.731	827.766	1033.07	1268.82	0.647721	0.592206	0.555547	0.543017	0.524508	NA	0.509742	0.512544	0.513743	0.552673	0.311765	0.245914	0.222906	0.213303	0.187443	NA	0.196918	0.197261	0.182479	0.171886	0.762504	0.755411	0.664915	0.59459	0.605985	NA	0.572014	0.343984	0.536841	0.635139	87.4892	113.545	142.113	177.06	215.709	NA	262.528	339.652	373.914
MAGIC.182	124.754	183.208	254.192	345.353	479.684	NA	777.19	1047.34	1318.58	1752.05	0.570633	0.5531	0.564132	0.584044	0.583247	NA	0.55486	0.595457	0.633374	0.662098	0.228373	0.188224	0.201938	0.16335	0.178283	NA	0.173044	0.1673	0.154651	0.107206	0.721404	0.734448	0.712264	0.719718	0.778635	NA	0.590181	0.560578	0.485141	0.514142	99.5161	127.629	155.995	192.014	228.2	NA	321.379	342.933	385.575
MAGIC.183	93.9289	126.901	182.81	240.88	309.096	NA	534.734	707.698	919.677	1117.53	0.643678	0.573115	0.563253	0.569119	0.554351	NA	0.592845	0.627852	0.646264	0.709019	0.543707	0.35901	0.233034	0.155868	0.181478	NA	0.232034	0.182988	0.197843	0.186444	0.642688	0.736218	0.671851	0.546042	0.714894	NA	0.687903	0.725687	0.583052	0.641933	78.4206	103.214	122.652	142.224	164.601	NA	226.824	282.831	291.448
MAGIC.184	224.788	304.846	411.865	542.182	704.375	NA	1228.52	1479.41	1736.64	1845.91	0.594636	0.558541	0.518862	0.536828	0.575089	NA	0.604702	0.627263	0.678348	0.708365	0.371972	0.212542	0.139561	0.151161	0.213111	NA	0.183948	0.123853	0.111632	0.0961768	0.554256	0.582661	0.498423	0.617012	0.616001	NA	0.669853	0.723918	0.66514	0.783707	137.25	177.653	216.351	237.19	277.147	NA	369.931	407.08	445.952
MAGIC.185	157.602	211.384	260.081	340.278	500.399	NA	764.504	1002.95	1179.62	1367.25	0.621223	0.609892	0.616026	0.64875	0.683813	NA	0.739311	0.780158	0.776178	0.772388	0.344652	0.222556	0.228158	0.251951	0.161659	NA	0.184519	0.121192	0.12726	0.122851	0.61132	0.633195	0.693259	0.589371	0.671514	NA	0.819659	0.863848	0.819911	0.852101	104.491	126.866	139.704	147.464	184.014	NA	227.322	221.991	225.161
MAGIC.186	107.675	134.621	174.783	222.557	334.321	NA	505.466	645.525	837.931	809.387	0.697028	0.642671	0.631549	0.681437	0.622985	NA	0.631713	0.674003	0.691474	0.689317	0.371703	0.358067	0.328326	0.342527	0.185602	NA	0.217454	0.219341	0.203447	0.173882	0.668325	0.685378	0.683722	0.736658	0.665441	NA	0.665019	0.713522	0.796089	0.791765	71.9494	94.5009	109.581	118.675	167.355	NA	209.596	224.165	239.38
MAGIC.187	119.235	167.664	195.347	262.569	370.321	NA	798.621	1015.18	1270.01	1206.1	0.628322	0.58367	0.593966	0.609816	0.621563	NA	0.644417	0.631023	0.647337	0.67359	0.347798	0.185656	0.195464	0.178355	0.209983	NA	0.185191	0.124966	0.108716	0.132359	0.703784	0.766101	0.595596	0.70036	0.659607	NA	0.671849	0.59242	0.633954	0.477174	93.9981	128.316	142.84	154.838	178.068	NA	269.101	348.133	387.358
MAGIC.188	122.704	161.381	178.628	262.215	356.654	NA	622.518	786.511	1008.74	1415.51	0.650891	0.605734	0.616443	0.588893	0.59175	NA	0.664059	0.691242	0.713869	0.741153	0.32672	0.258018	0.306409	0.165201	0.197659	NA	0.1526	0.117458	0.126414	0.11316	0.745748	0.70469	0.681222	0.698385	0.717567	NA	0.665772	0.750402	0.739203	0.789816	90.2294	112.531	112.424	149.41	181.652	NA	227.981	250.235	255.753
MAGIC.189	93.3283	127.021	197.204	275.006	278.479	NA	NA	NA	NA	1046.28	0.77228	0.73104	0.712807	0.760487	0.738868	NA	NA	NA	NA	0.714814	0.356441	0.266186	0.251676	0.252311	0.204881	NA	NA	NA	NA	0.153035	0.78548	0.713719	0.727079	0.731019	0.842287	NA	NA	NA	NA	0.833272	62.7976	79.8573	106.005	109.4	112.268	NA	NA	NA	NA
MAGIC.190	158.329	207.246	266.362	336.322	473.472	NA	735.592	892.355	1103.95	1234.78	0.654749	0.658341	0.710752	0.714214	0.703114	NA	0.700433	0.672013	0.673389	0.664263	0.314031	0.233538	0.261949	0.275413	0.193294	NA	0.188574	0.138125	0.135739	0.141024	0.629522	0.712172	0.635461	0.754326	0.809468	NA	0.734765	0.718676	0.840248	0.846088	99.3671	115.143	114.701	129.014	170.628	NA	207.689	229.573	269.691
MAGIC.191	98.517	138.483	201.977	273.538	361.344	NA	564.406	689.201	872.873	1084.61	0.700327	0.646812	0.623429	0.611788	0.60766	NA	0.659927	0.652739	0.65511	0.683039	0.247487	0.20106	0.230056	0.261939	0.261078	NA	0.209373	0.159805	0.137205	0.130414	0.76658	0.730831	0.582795	0.583716	0.642731	NA	0.676995	0.833146	0.752191	0.81267	67.1219	88.8974	121.321	156.954	167.455	NA	216.674	239.854	264.89
MAGIC.192	160.8	234.694	303.281	386.806	491.677	NA	574.615	785.652	1005.85	1578.57	0.514328	0.490337	0.511884	0.522202	0.505119	NA	0.50743	0.589787	0.60466	0.628376	0.287472	0.251495	0.224144	0.16667	0.172714	NA	0.264058	0.240332	0.193076	0.120613	0.715511	0.61334	0.51096	0.465331	0.553699	NA	0.594531	0.773915	0.770042	0.470625	122.926	149.56	163.617	187.182	225.702	NA	264.93	294.706	322.676
MAGIC.193	108.365	152.711	188.639	266.649	335.282	NA	NA	NA	NA	779.809	0.567651	0.575484	0.55475	0.575627	0.542985	NA	NA	NA	NA	0.646219	0.262649	0.213956	0.301852	0.263842	0.235447	NA	NA	NA	NA	0.162565	0.761064	0.76752	0.710532	0.691956	0.694167	NA	NA	NA	NA	0.612089	92.6517	123.534	125.308	166.008	185.522	NA	NA	NA	NA
MAGIC.194	149.771	187.153	234.949	308.145	412.33	NA	758.331	946.907	1146.7	1189.41	0.554903	0.550299	0.579365	0.575102	0.576686	NA	0.579618	0.574549	0.595414	0.66874	0.211577	0.194826	0.192953	0.158534	0.159404	NA	0.172001	0.148972	0.128069	0.129662	0.682779	0.718759	0.718312	0.743631	0.818495	NA	0.604434	0.662247	0.567971	0.706295	115.714	146.779	165.429	179.262	208.853	NA	323.735	366.191	383.47
MAGIC.195	94.5611	126.339	202.753	221.406	322.345	NA	NA	NA	NA	768.283	0.650808	0.593502	0.575616	0.578334	0.568199	NA	NA	NA	NA	0.74947	0.348809	0.284242	0.266597	0.337422	0.200306	NA	NA	NA	NA	0.241556	0.746224	0.720454	0.608881	0.638239	0.665537	NA	NA	NA	NA	0.784107	71.374	95.6375	120.068	128.58	170.533	NA	NA	NA	NA
MAGIC.196	114.647	163.007	227.498	336.86	440.994	NA	786.382	1052.39	1364.65	1761.07	0.716702	0.647988	0.636247	0.635756	0.618319	NA	0.653394	0.646207	0.664009	0.69827	0.204335	0.198701	0.200343	0.182345	0.195973	NA	0.211304	0.155497	0.126832	0.132567	0.775215	0.718373	0.743624	0.710748	0.6874	NA	0.683006	0.705696	0.539846	0.528176	75.8191	104.381	131.149	183.475	205.414	NA	274.369	321.496	354.188
MAGIC.197	93.0092	113.59	153.99	205.285	270.979	NA	449.291	576.038	705.271	787.865	0.565064	0.551869	0.540396	0.558339	0.571782	NA	0.622985	0.61396	0.597315	0.586954	0.258028	0.242911	0.223125	0.196476	0.163233	NA	0.141571	0.166327	0.18914	0.189978	0.758179	0.720939	0.646769	0.751971	0.825521	NA	0.702747	0.74561	0.636766	0.662022	90.483	105.866	118.087	139.474	163.53	NA	198.271	221.172	255.378
MAGIC.198	96.4487	115.535	155.627	225.812	300.592	NA	361.906	459.27	620.225	NA	0.659729	0.615579	0.581383	0.570865	0.58112	NA	0.627148	0.617365	0.621165	NA	0.240582	0.23402	0.22355	0.224725	0.262746	NA	0.219871	0.176153	0.1735	NA	0.778703	0.761483	0.724236	0.651135	0.616065	NA	0.808406	0.803049	0.779587	NA	76.8921	95.1009	122.59	148.298	178.692	NA	167.961	186.525	237.19
MAGIC.199	85.0952	122.994	158.391	212.575	271.013	NA	312.25	379.843	532.233	NA	0.626193	0.570937	0.572431	0.541898	0.503336	NA	0.551019	0.543199	0.558488	NA	0.385825	0.258951	0.259188	0.227092	0.23558	NA	0.312437	0.290182	0.197464	NA	0.736048	0.759895	0.677155	0.699797	0.465312	NA	0.54075	0.446357	0.596715	NA	77.065	102.701	112.601	135.635	165.018	NA	167.379	187.95	234.725
MAGIC.200	94.4618	127.477	195.354	247.916	334.557	NA	558.304	720.774	898.5	1003.61	0.624976	0.546483	0.537153	0.554477	0.553906	NA	0.5688	0.61772	0.629284	0.627104	0.436366	0.291431	0.207799	0.145816	0.200243	NA	0.27478	0.253328	0.211964	0.163559	0.652839	0.673549	0.651109	0.750463	0.612097	NA	0.485959	0.679264	0.711501	0.789312	74.9976	109.614	140.799	159.949	200.187	NA	273.967	301.046	331.649
MAGIC.201	69.8777	91.4917	106.976	148.894	204.729	NA	367.681	510.603	665.93	798.676	0.690509	0.636982	0.645597	0.623378	0.58295	NA	0.584082	0.643697	0.62762	0.650611	0.26619	0.384506	0.450347	0.367949	0.193798	NA	0.169468	0.167545	0.158159	0.149949	0.759493	0.671509	0.689965	0.74151	0.775317	NA	0.714814	0.535902	0.681232	0.680414	56.0172	74.5302	92.3185	106.279	128.345	NA	209.696	222.086	265.4
MAGIC.202	109.274	161.486	221.614	282.391	409.404	NA	655.192	849.069	974.143	1122.35	0.614509	0.548073	0.53831	0.524101	0.52046	NA	0.572927	0.569792	0.556712	0.541466	0.340179	0.268884	0.235919	0.19508	0.226414	NA	0.260548	0.153174	0.157741	0.167151	0.710926	0.700677	0.604053	0.532928	0.567117	NA	0.667268	0.802818	0.442178	0.653407	83.2237	120.008	140.719	166.409	220.556	NA	266.787	312.653	379.496
MAGIC.203	114.521	161.805	224.246	285.817	366.586	NA	672.042	936.515	1167.07	1367.94	0.551743	0.486033	0.454802	0.440739	0.424543	NA	0.480879	0.548397	0.570735	0.620387	0.378269	0.281203	0.196114	0.160224	0.192344	NA	0.217669	0.161695	0.151623	0.141467	0.687819	0.706839	0.580853	0.627236	0.700333	NA	0.63349	0.667359	0.526091	0.508936	101.312	124.863	169.377	190.258	224.083	NA	295.204	323.56	360.223
MAGIC.204	137.814	185.941	252.583	345.126	439.967	NA	684.169	864.889	1064.64	1356.12	0.608051	0.547515	0.546223	0.580462	0.581371	NA	0.615573	0.662036	0.667387	0.681399	0.578112	0.308243	0.241594	0.209718	0.198585	NA	0.215392	0.220731	0.177359	0.151401	0.602402	0.614795	0.658272	0.669609	0.478063	NA	0.601174	0.819175	0.625161	0.71683	103.493	124.95	148.16	172.204	193.817	NA	233.332	251.789	280.994
MAGIC.205	120.852	153.863	229.199	314.479	400.716	NA	684.226	879.795	1088.69	1187.23	0.67486	0.653954	0.627177	0.638748	0.621519	NA	0.622053	0.64329	0.645417	0.67179	0.331657	0.228363	0.183713	0.187602	0.166273	NA	0.186022	0.180598	0.152241	0.161688	0.695714	0.810359	0.715316	0.790979	0.738566	NA	0.717248	0.695188	0.664405	0.733794	85.2146	103.24	137.363	167.5	187.262	NA	227.068	265.753	314.59
MAGIC.206	86.1752	113.649	116.522	161.073	215.378	NA	345.351	433.958	518.341	NA	0.613512	0.574226	0.575664	0.635934	0.592925	NA	0.631835	0.614238	0.574879	NA	0.341603	0.242098	0.231373	0.170175	0.184355	NA	0.28912	0.178366	0.14747	NA	0.703647	0.699685	0.710409	0.851147	0.789249	NA	0.729089	0.75725	0.782454	NA	76.2642	92.8926	98.1106	107.718	142.084	NA	198.765	209.037	234.638
MAGIC.207	75.2515	111.915	158.1	206.137	286.99	NA	453.776	566.595	701.334	1005.04	0.626321	0.555975	0.544247	0.586614	0.593357	NA	0.650711	0.670172	0.656515	0.655799	0.382834	0.278771	0.250124	0.201663	0.190693	NA	0.154253	0.15728	0.162765	0.117173	0.690236	0.681146	0.640908	0.603967	0.541432	NA	0.811346	0.673457	0.590663	0.50596	69.0751	92.3862	118.874	133.368	175.038	NA	189.39	230.172	250.972
MAGIC.208	123.531	168.518	227.771	301.004	392.995	NA	451.303	600.095	749.38	830.401	0.53346	0.517646	0.549982	0.567879	0.558461	NA	0.581249	0.618225	0.614931	0.605927	0.324849	0.22793	0.212532	0.165785	0.198319	NA	0.237464	0.166727	0.145646	0.134815	0.701364	0.580691	0.620872	0.737652	0.663007	NA	0.627948	0.739367	0.624688	0.717459	96.4181	125.094	144.228	166.752	193.368	NA	223.674	241.415	248.491
MAGIC.209	80.246	116.291	157.854	221.862	286.211	NA	482.154	636.473	829.049	1253.38	0.632556	0.547288	0.513905	0.532857	0.518706	NA	0.576982	0.624236	0.648376	0.657431	0.37806	0.210379	0.218493	0.1902	0.167515	NA	0.192299	0.1875	0.160406	0.124009	0.690869	0.771066	0.622275	0.605946	0.602764	NA	0.614313	0.658282	0.793965	0.611406	71.8695	96.2672	125.973	157.961	183.124	NA	238.401	256.168	293.294
MAGIC.212	183.36	263.431	303.669	405.156	597.048	NA	963.527	1160.67	1460.73	2099.63	0.671474	0.614796	0.605847	0.624185	0.603213	NA	0.6303	0.658336	0.694418	0.7435	0.382141	0.261414	0.206835	0.237452	0.18301	NA	0.202143	0.150057	0.110576	0.102287	0.646481	0.62144	0.6822	0.588794	0.741382	NA	0.504813	0.596342	0.749336	0.819795	108.39	146.514	162.238	197.174	257.237	NA	314.305	315.154	315.296
MAGIC.213	96.3313	126.387	177.811	240.087	303.609	NA	616.733	727.855	855.901	980.328	0.607718	0.58541	0.601518	0.592185	0.637664	NA	0.692443	0.694976	0.672448	0.656451	0.410546	0.288861	0.216595	0.18364	0.180032	NA	0.142511	0.160088	0.174436	0.148008	0.653076	0.774754	0.724217	0.746196	0.711802	NA	0.887721	0.844993	0.63226	0.759464	83.2026	101.581	111.587	147.433	169.934	NA	226.423	273.035	287.561
MAGIC.214	78.9454	104.406	161.664	209.65	291.218	NA	430.869	585.368	807.851	1155.13	0.654865	0.591377	0.557556	0.551652	0.515653	NA	0.510329	0.53777	0.555253	0.597598	0.440565	0.361512	0.299194	0.185325	0.15798	NA	0.208818	0.184551	0.149804	0.155673	0.676113	0.755253	0.77973	0.765158	0.684135	NA	0.544029	0.620117	0.586824	0.310778	70.5228	95.786	119.593	142.077	177.234	NA	214.852	245.296	295.012
MAGIC.215	73.4632	108.238	91.0603	135.206	184.972	NA	227.624	363.286	517.934	NA	0.642454	0.606523	0.603972	0.602837	0.584651	NA	0.488118	0.561509	0.529384	NA	0.296176	0.320859	0.321859	0.256981	0.217228	NA	0.188351	0.163923	0.157533	NA	0.779614	0.645283	0.676165	0.778282	0.742957	NA	0.700641	0.574456	0.53545	NA	62.9363	89.039	82.314	101.176	117.222	NA	176.501	219.824	284.98
MAGIC.217	117.348	152.757	212.846	269.458	381.93	NA	473.727	607.237	836.056	1172.99	0.629827	0.595668	0.58666	0.588011	0.619502	NA	0.660571	0.627039	0.600195	0.667213	0.321153	0.279414	0.285954	0.237895	0.23642	NA	0.319284	0.165516	0.169585	0.144191	0.718691	0.786815	0.649104	0.571434	0.656696	NA	0.727953	0.81844	0.644427	0.572424	88.3272	110.488	129.12	146.088	171.415	NA	202.579	228.786	288.703
MAGIC.218	56.3754	75.1248	109.226	148.894	196.333	NA	334.678	475.307	676.913	859.014	0.669785	0.602777	0.596245	0.570976	0.539976	NA	0.575496	0.632584	0.612064	0.589884	0.444293	0.418269	0.368742	0.261072	0.22764	NA	0.25079	0.223129	0.191443	0.179192	0.693241	0.685044	0.69093	0.631805	0.702895	NA	0.551956	0.584722	0.684092	0.607482	53.8511	69.959	86.1726	102.475	128.148	NA	163.582	207.211	235.717
MAGIC.219	103.991	142.709	164.678	231.945	281.771	NA	576.831	775.124	1000.31	1639.14	0.639664	0.601011	0.603962	0.592931	0.574671	NA	0.62569	0.646985	0.66077	0.709194	0.324319	0.256528	0.207989	0.137946	0.167844	NA	0.173754	0.139097	0.160121	0.163412	0.717648	0.646016	0.623312	0.643961	0.626386	NA	0.703535	0.750741	0.784825	0.523578	86.2507	110.033	112.533	148.264	151.694	NA	232.908	249.211	302.655
MAGIC.220	113.361	151.159	249.41	335.412	317.26	NA	568.802	722.277	929.641	1155.84	0.658758	0.591376	0.576073	0.575064	0.563791	NA	0.564691	0.61762	0.614903	0.634459	0.434699	0.368706	0.250391	0.146295	0.16805	NA	0.192347	0.166944	0.14786	0.125659	0.716049	0.639436	0.572066	0.646026	0.619428	NA	0.567035	0.725265	0.673054	0.566161	83.5941	112.027	148.769	167.822	180.039	NA	275.796	291.234	347.072
MAGIC.221	130.633	187.993	253.941	333.041	412.554	NA	704.792	900.32	1117.79	1519.09	0.651396	0.56673	0.5408	0.56268	0.548903	NA	0.576846	0.593272	0.621962	0.670543	0.422563	0.252062	0.168687	0.196605	0.158821	NA	0.198521	0.158471	0.139654	0.140886	0.731922	0.676431	0.568346	0.627705	0.638125	NA	0.606649	0.653312	0.658214	0.563252	98.7558	129.414	164.262	181.164	210.734	NA	315.696	362.831	373.259
MAGIC.222	104.966	123.915	172.329	183.555	223.218	NA	297.978	337.043	383.666	505.252	0.614024	0.580777	0.56336	0.564308	0.623826	NA	0.652907	0.640757	0.624165	0.60508	0.364338	0.261789	0.139706	0.132143	0.152904	NA	0.179345	0.174034	0.152985	0.127527	0.744043	0.731075	0.768342	0.760298	0.808111	NA	0.843668	0.850384	0.803998	0.694972	86.7642	105.917	126.444	127.059	131.27	NA	150.194	166.486	184.017
MAGIC.223	41.8138	52.0268	98.6702	141.024	187.29	NA	258.288	341.275	471.363	510.471	0.821952	0.780629	0.785409	0.7473	0.702632	NA	0.705196	0.704841	0.698348	0.692939	0.362129	0.371529	0.321278	0.234442	0.206115	NA	0.227827	0.157319	0.170109	0.165417	0.695256	0.75651	0.77579	0.820314	0.686775	NA	0.721727	0.819455	0.816384	0.782682	36.8345	44.1435	59.9707	90.7544	111.432	NA	143.35	155.033	184.74
MAGIC.224	57.8205	74.3849	102.621	142.224	189.6	NA	368.605	447.105	577.361	578.788	0.693418	0.649888	0.65492	0.648453	0.6092	NA	0.57693	0.592689	0.608399	0.662115	0.335811	0.232355	0.210117	0.205518	0.195377	NA	0.162145	0.14451	0.15345	0.15077	0.740989	0.771064	0.791039	0.773567	0.696849	NA	0.646103	0.478165	0.594172	0.513589	53.5651	66.2425	78.1637	92.1417	119.303	NA	196.305	196.238	224.662
MAGIC.225	111.541	164.18	243.859	317.809	444.129	NA	437.365	608.223	828.634	1172.11	0.649319	0.531116	0.5526	0.550297	0.544647	NA	0.519821	0.54786	0.506531	0.523362	0.242723	0.174995	0.165388	0.150119	0.18938	NA	0.168848	0.149457	0.176039	0.147663	0.840201	0.706507	0.729161	0.685767	0.798167	NA	0.792113	0.700275	0.692076	0.439387	96.0454	131.915	164.77	192.593	246.643	NA	219.878	297.819	345.873
MAGIC.226	116.517	166.661	220.67	288.262	366.083	NA	425.389	559.908	775.242	NA	0.659009	0.577934	0.568458	0.591766	0.603427	NA	0.531897	0.599331	0.563711	NA	0.41047	0.327273	0.24081	0.183608	0.142565	NA	0.231181	0.205161	0.159029	NA	0.716652	0.714037	0.700966	0.74428	0.66405	NA	0.535717	0.834649	0.740945	NA	86.946	119.305	140.437	165.73	180.264	NA	189.611	223.743	324.501
MAGIC.227	71.0247	103.942	172.773	236.145	289.287	NA	415.825	522.659	621.197	707.007	0.626993	0.576324	0.504616	0.505263	0.478596	NA	0.46881	0.481964	0.456931	0.497275	0.427703	0.446202	0.424508	0.341555	0.27075	NA	0.164801	0.173993	0.233624	0.235424	0.70755	0.692302	0.659345	0.645637	0.622018	NA	0.622876	0.48422	0.455523	0.549174	65.5966	91.7361	131.317	164.388	198.002	NA	238.101	287.309	309.817
MAGIC.228	70.248	98.817	136.733	193.127	254.906	NA	416.641	560.518	732.874	968.094	0.690045	0.599072	0.600054	0.616821	0.564406	NA	0.582694	0.622026	0.626558	0.632267	0.407585	0.284665	0.241339	0.200795	0.15863	NA	0.192618	0.189783	0.15318	0.140002	0.734254	0.755817	0.773648	0.746433	0.667238	NA	0.489401	0.576302	0.518145	0.66613	62.2136	86.1856	103.446	126.362	162.616	NA	215.015	237.226	249.046
MAGIC.229	86.2746	113.425	168.565	236.457	299.766	NA	525.715	665.053	853.513	1084.72	0.690466	0.644874	0.635632	0.638746	0.598002	NA	0.682252	0.682654	0.672032	0.687685	0.34997	0.265678	0.225885	0.15668	0.151091	NA	0.207828	0.153504	0.149457	0.145088	0.730953	0.750219	0.761485	0.679686	0.766604	NA	0.798998	0.712015	0.62891	0.718256	70.0361	87.7032	105.978	124.304	144.536	NA	200.017	230.298	271.053
MAGIC.230	63.411	87.0287	122.445	169.419	233.678	NA	NA	NA	NA	677.484	0.740123	0.66248	0.631289	0.655539	0.626786	NA	NA	NA	NA	0.63574	0.443519	0.373274	0.305295	0.194792	0.159094	NA	NA	NA	NA	0.176521	0.695458	0.735938	0.747877	0.790299	0.780256	NA	NA	NA	NA	0.689536	52.4434	71.6335	83.7541	101.419	129.9	NA	NA	NA	NA
MAGIC.231	74.4567	144.104	202.532	289.509	380.305	NA	634.912	796.549	993.771	1305.41	0.746104	0.647001	0.609283	0.610268	0.570308	NA	0.609702	0.64467	0.661725	0.698539	0.412339	0.318636	0.221842	0.19092	0.161279	NA	0.161781	0.175024	0.145275	0.111618	0.481139	0.764879	0.775726	0.78773	0.580385	NA	0.724187	0.747345	0.723702	0.601022	56.2621	102.741	128.698	155.241	185.566	NA	230.225	238.13	267.177
MAGIC.232	54.8396	82.864	74.8665	184.602	253.3	NA	375.401	519.113	720.654	1039.1	0.686504	0.667676	0.663662	0.599866	0.566798	NA	0.529649	0.610137	0.643938	0.668605	0.339338	0.483626	0.559289	0.241178	0.182274	NA	0.165252	0.200834	0.166111	0.139772	0.739745	0.679018	0.333759	0.723924	0.677788	NA	0.367889	0.669983	0.638698	0.477287	50.5187	69.6589	61.7398	123.371	155.057	NA	193.66	227.451	269.531
MAGIC.233	76.814	101.172	147.652	210.441	272.656	NA	467.766	578.438	761.895	812.133	0.690305	0.68195	0.651292	0.633948	0.613031	NA	0.626142	0.668653	0.680894	0.687461	0.453731	0.463327	0.391937	0.24866	0.180912	NA	0.184423	0.21484	0.144802	0.129533	0.671671	0.71183	0.757307	0.794403	0.53554	NA	0.691109	0.82175	0.882936	0.799538	61.6194	78.629	103.867	127.71	156.271	NA	191.396	209.367	246.436
MAGIC.234	53.2505	73.2736	104.365	148.214	213.612	NA	NA	NA	NA	724.107	0.756521	0.737012	0.739617	0.712007	0.68465	NA	NA	NA	NA	0.742757	0.273599	0.298502	0.269169	0.205785	0.165974	NA	NA	NA	NA	0.229722	0.76627	0.749983	0.73797	0.754099	0.797549	NA	NA	NA	NA	0.709528	47.5516	58.7672	69.2415	89.0806	119.534	NA	NA	NA	NA
MAGIC.235	160.349	206.711	270.181	346.938	483.3	NA	721.361	807.282	947.542	NA	0.637238	0.6	0.614245	0.617879	0.609013	NA	0.61354	0.612977	0.629857	NA	0.278322	0.221741	0.236097	0.189831	0.186863	NA	0.205328	0.158468	0.155097	NA	0.63831	0.728437	0.634915	0.678622	0.629991	NA	0.573089	0.665014	0.791531	NA	115.808	130.675	161.671	186.27	216.748	NA	232.389	247.347	303.213
MAGIC.236	156.066	229.988	291.269	399.723	626.893	NA	1031.83	1280.17	1448.41	1612.36	0.667377	0.550781	0.566778	0.5855	0.561576	NA	0.537837	0.533331	0.555105	0.582145	0.266608	0.212555	0.268076	0.259237	0.219835	NA	0.183837	0.174803	0.176346	0.148659	0.767653	0.710857	0.629814	0.734318	0.635209	NA	0.614452	0.54039	0.674994	0.420532	95.4802	148.395	174.013	205.95	281.638	NA	386.11	428.077	473.099
MAGIC.237	64.8607	90.9847	125.771	168.617	249.712	NA	463.808	600.736	789.116	813.03	0.687714	0.647373	0.638536	0.627485	0.598215	NA	0.59875	0.659779	0.66544	0.706792	0.347148	0.345616	0.243159	0.213265	0.201336	NA	0.187831	0.149916	0.176543	0.168072	0.734824	0.738817	0.667426	0.657924	0.647353	NA	0.609524	0.737901	0.636281	0.60292	57.4487	75.7034	95.122	106.721	150.605	NA	210.217	215.303	266.834
MAGIC.239	18.7386	36.9401	44.274	60.9208	65.8807	NA	138.379	185.781	254.699	528.482	0.84269	0.79766	0.778361	0.73832	0.739491	NA	0.66387	0.632669	0.660981	0.6221	0.311879	0.420314	0.443327	0.467255	0.439362	NA	0.396885	0.372676	0.316149	0.242129	0.460148	0.607027	0.64984	0.643152	0.621075	NA	0.691049	0.738267	0.703409	0.580599	20.7317	35.3683	40.3991	51.7185	53.2094	NA	95.2733	113.547	132.132
MAGIC.240	59.8616	85.8906	126.123	144.449	222.09	NA	376.031	458.697	607.047	810.243	0.814821	0.767509	0.740907	0.779906	0.630031	NA	0.745551	0.767982	0.763462	0.772331	0.324251	0.244352	0.199929	0.235568	0.312468	NA	0.1781	0.183376	0.140134	0.128734	0.72427	0.760944	0.830806	0.777623	0.674382	NA	0.780825	0.768455	0.862413	0.733075	41.4904	62.8141	73.7205	75.9381	112.134	NA	135.686	150.473	179.912
MAGIC.241	126.759	179.133	278.186	363.51	469.043	NA	695.268	907.584	1168.92	1383.23	0.593201	0.537567	0.594497	0.626058	0.646464	NA	0.596832	0.638092	0.641752	0.619349	0.365614	0.207969	0.184656	0.180488	0.149668	NA	0.181327	0.154122	0.147736	0.133442	0.742082	0.734381	0.632752	0.681793	0.781147	NA	0.703784	0.614207	0.649454	0.649993	96.1042	124.523	146.836	173.64	202.348	NA	249.435	263.224	320.181
MAGIC.242	109.328	161.603	201.963	254.862	331.567	NA	642.877	832.867	1097.8	1076.84	0.649242	0.572098	0.550725	0.536974	0.510716	NA	0.434506	0.492143	0.529475	0.585384	0.533255	0.360669	0.333626	0.273872	0.166869	NA	0.196526	0.205973	0.145394	0.137233	0.64872	0.674077	0.702865	0.670362	0.645758	NA	0.588806	0.752132	0.415375	0.53817	81.6479	117.885	136.454	160.885	188.303	NA	316.134	347.913	401.254
MAGIC.243	75.0872	105.298	145.871	194.334	270.896	NA	399.352	565.591	735.497	1117.41	0.734107	0.696821	0.672037	0.675388	0.663345	NA	0.688734	0.682869	0.602763	0.63779	0.395815	0.301446	0.21277	0.141247	0.149173	NA	0.226275	0.203242	0.202073	0.207272	0.738255	0.788035	0.83367	0.756198	0.712098	NA	0.745018	0.781772	0.496618	0.572739	59.996	77.6954	97.4701	111.843	148.698	NA	167.442	205.744	293.23
MAGIC.244	178.627	252.554	308.026	400.86	520.874	NA	912.447	1078.14	1308.28	1407.45	0.572894	0.473518	0.489657	0.528772	0.547003	NA	0.565855	0.59143	0.614912	0.620424	0.253785	0.170665	0.146709	0.139647	0.144175	NA	0.128527	0.121277	0.114955	0.124779	0.680229	0.634341	0.600746	0.533832	0.603307	NA	0.530118	0.587142	0.63582	0.580043	136.344	185.601	202.746	235.481	280.834	NA	359.763	376.105	378.886
MAGIC.245	105.2	137.598	111.19	161.915	210.575	NA	899.198	1105.95	1352.53	1202.57	0.694413	0.652369	0.649262	0.666283	0.640538	NA	0.654963	0.668783	0.668369	0.665085	0.190047	0.156943	0.169771	0.182358	0.202532	NA	0.147078	0.136029	0.135106	0.147229	0.77454	0.786435	0.781321	0.766166	0.603117	NA	0.874628	0.735987	0.745173	0.488193	71.6124	95.9065	86.5997	105.704	120.745	NA	282.53	345.658	411.007
MAGIC.246	207.266	270.406	318.176	410.212	595.126	NA	577.229	703.935	967.17	2001.24	0.554823	0.527179	0.59142	0.579532	0.57451	NA	0.588411	0.621914	0.674804	0.692704	0.247261	0.183496	0.324772	0.337502	0.193788	NA	0.131422	0.115545	0.12312	0.0827806	0.668392	0.623674	0.770416	0.640084	0.78444	NA	0.826543	0.840419	0.60352	0.879188	131.672	164.044	163.243	193.83	271.292	NA	245.448	267.178	273.008
MAGIC.247	130.019	178.584	241.63	308.322	409.049	NA	661.497	845.023	1089.49	1393.27	0.682205	0.596768	0.594537	0.617979	0.61056	NA	0.608176	0.61943	0.609572	0.592751	0.237119	0.177826	0.153251	0.13973	0.144621	NA	0.184618	0.171747	0.154329	0.119655	0.777246	0.681661	0.638731	0.664631	0.738591	NA	0.748661	0.725775	0.588929	0.487286	88.7849	119.334	146.587	171.442	216.66	NA	273.417	320.455	349.494
MAGIC.248	9.83544	11.1929	14.9634	19.4024	29.7732	NA	48.4569	64.9255	83.4851	97.2145	0.8218	0.77704	0.733151	0.761558	0.779307	NA	0.761864	0.752677	0.74288	0.79433	0.450439	0.303584	0.299539	0.326744	0.219581	NA	0.192442	0.21267	0.227058	0.207378	0.536201	0.743494	0.753992	0.719966	0.774306	NA	0.807111	0.805295	0.812503	0.834315	14.9967	18.0529	22.2372	26.0358	30.6376	NA	42.1625	52.9485	60.9431
MAGIC.250	124.11	190.697	259.527	336.137	441.284	NA	829.49	1080.18	1348.92	1419.02	0.721127	0.617883	0.634688	0.644303	0.643698	NA	0.608163	0.629216	0.641153	0.700236	0.287974	0.183271	0.184711	0.187395	0.209213	NA	0.217268	0.164857	0.125772	0.142713	0.783399	0.698808	0.763079	0.737034	0.67989	NA	0.719581	0.68044	0.660036	0.567288	78.6216	118.315	139.214	157.338	195.354	NA	313.058	351.088	350.487
MAGIC.251	98.6487	143.305	185.053	265.211	358.561	NA	368.143	483.955	663.266	NA	0.703138	0.604194	0.611138	0.622478	0.604107	NA	0.603476	0.618827	0.660781	NA	0.319375	0.256199	0.206625	0.175557	0.177982	NA	0.253695	0.193062	0.167517	NA	0.73793	0.786964	0.683442	0.708789	0.666011	NA	0.502326	0.79016	0.614516	NA	69.3995	105.172	123.125	132.255	172.736	NA	178.831	210.311	239.818
MAGIC.252	176.496	237.081	318.572	423.383	592.465	NA	1093.5	1339.41	1593.64	1770.52	0.611163	0.555081	0.569778	0.594429	0.59192	NA	0.584116	0.645724	0.634683	0.654393	0.250796	0.159732	0.172985	0.170223	0.148432	NA	0.142397	0.149475	0.111673	0.109878	0.615601	0.564137	0.614093	0.790333	0.529483	NA	0.492708	0.690767	0.47369	0.664981	114.076	159.328	176.797	215.786	270.345	NA	384.656	392.586	413.112
MAGIC.253	153.402	206.522	278.574	359.522	475.754	NA	667.482	946.089	1171.39	1449.11	0.542548	0.516652	0.532034	0.5404	0.540683	NA	0.550171	0.598406	0.577713	0.562265	0.214528	0.140997	0.136932	0.149998	0.16869	NA	0.228065	0.259705	0.244927	0.13209	0.686267	0.669675	0.594558	0.648477	0.754565	NA	0.442997	0.860902	0.761189	0.455447	123.045	150.382	184.687	204.598	230.676	NA	335.923	390.057	424.316
MAGIC.254	135.7	192.14	194.654	239.876	392.479	NA	653.072	768.987	998.976	NA	0.531282	0.451034	0.47124	0.471335	0.442206	NA	0.485068	0.482072	0.477385	NA	0.41338	0.259224	0.224636	0.246473	0.172361	NA	0.214655	0.153563	0.144889	NA	0.678401	0.732607	0.770839	0.735729	0.47066	NA	0.541884	0.434677	0.392577	NA	113.771	150.615	146.872	163.045	233.631	NA	323.126	366.379	439.958
MAGIC.255	126.637	161.95	210.032	266.388	346.057	NA	500.085	625.966	817.977	NA	0.556414	0.530075	0.516345	0.519411	0.521137	NA	0.593385	0.623293	0.628826	NA	0.357089	0.236407	0.280494	0.243448	0.150753	NA	0.199506	0.2133	0.195228	NA	0.706019	0.667546	0.619013	0.643076	0.614337	NA	0.481119	0.611756	0.544093	NA	103.016	125.717	164.333	183.99	191.101	NA	253.75	264.363	301.256
MAGIC.256	137.416	208.157	261.957	352.076	475.596	NA	863.052	1177.25	1428.26	1474.25	0.678039	0.602955	0.614531	0.595168	0.593166	NA	0.632302	0.642238	0.665125	0.622072	0.211002	0.154378	0.172358	0.179228	0.152654	NA	0.194728	0.140744	0.17404	0.160216	0.786883	0.718415	0.649156	0.688508	0.661825	NA	0.550758	0.647675	0.672334	0.569069	91.667	131.768	152.341	189.45	220.043	NA	304.498	356.306	386.933
MAGIC.257	243.502	323.477	383.035	492.053	685.628	NA	NA	NA	NA	1813.88	0.488564	0.484004	0.517052	0.488105	0.479366	NA	NA	NA	NA	0.631829	0.215969	0.160599	0.306431	0.208861	0.208467	NA	NA	NA	NA	0.115595	0.651242	0.533006	0.606645	0.446712	0.678302	NA	NA	NA	NA	0.448072	167.804	207.057	222.69	276.292	321.336	NA	NA	NA	NA
MAGIC.258	149.753	184.242	262.74	333.309	437.63	NA	772.469	912.528	1176.98	NA	0.65102	0.591626	0.59998	0.610567	0.614071	NA	0.66947	0.679068	0.665849	NA	0.311853	0.199138	0.160202	0.170867	0.214374	NA	0.213089	0.162178	0.118665	NA	0.730107	0.812325	0.776316	0.637419	0.721172	NA	0.603948	0.643532	0.750651	NA	94.5013	127.107	156.406	182.748	197.843	NA	271.552	283.058	327.137
MAGIC.259	158.604	214.908	275.404	352.457	472.541	NA	649.347	932.342	1238.92	1742.07	0.572462	0.528717	0.508328	0.514461	0.495436	NA	0.494329	0.559407	0.554082	0.638261	0.309669	0.265946	0.195669	0.183568	0.182385	NA	0.246185	0.142221	0.130211	0.162094	0.722087	0.541306	0.636469	0.612888	0.428404	NA	0.743832	0.476238	0.677542	0.70702	123.524	159.291	170.3	206.362	263.678	NA	335.137	351.79	484.674
MAGIC.260	258.449	362.825	448.017	557.923	733.81	NA	1397.2	1605.24	1734.04	1270.29	0.690774	0.650799	0.684421	0.681482	0.643652	NA	0.670825	0.691068	0.71337	0.706593	0.267619	0.207463	0.164819	0.138354	0.120599	NA	0.0881002	0.110646	0.107528	0.10034	0.629168	0.747395	0.871308	0.79359	0.817564	NA	0.912601	0.622299	0.750886	0.817054	128.273	178.906	197.627	213.946	285.442	NA	401.278	396.263	388.859
MAGIC.261	208.992	280.396	378.419	487.794	634.998	NA	1119.73	1285.82	1508.8	1500.75	0.646317	0.654951	0.669795	0.653454	0.614185	NA	0.588	0.604404	0.604963	0.614668	0.179199	0.165544	0.148245	0.165664	0.152915	NA	0.178627	0.1694	0.171539	0.180468	0.733241	0.742648	0.762969	0.763795	0.757386	NA	0.558658	0.638745	0.550882	0.550239	118.779	149.26	185.91	212.823	261.042	NA	386.412	389.001	385.26
MAGIC.262	84.9334	121.905	189.531	251.654	322.023	NA	473.948	691.878	935.635	1124.25	0.579722	0.468913	0.444269	0.452793	0.45007	NA	0.489546	0.543113	0.533344	0.584738	0.332445	0.234818	0.189622	0.158334	0.209611	NA	0.222952	0.16145	0.166169	0.175277	0.740448	0.639516	0.657676	0.701474	0.662104	NA	0.560237	0.603615	0.51268	0.568756	83.8156	120.506	155.836	174.242	207.771	NA	255.932	293.419	349.349
MAGIC.263	152.065	221.596	277	387.68	551.679	NA	983.006	1201.31	1500.53	1855.2	0.535313	0.46286	0.502651	0.517235	0.502504	NA	0.549901	0.57959	0.612397	0.675132	0.251527	0.217555	0.226283	0.141857	0.219441	NA	0.165423	0.127229	0.136665	0.142013	0.72973	0.667133	0.645352	0.514953	0.620625	NA	0.673023	0.358705	0.421549	0.557283	116.745	162.678	185.801	236.94	321.749	NA	397.971	443.965	439.766
MAGIC.264	126.054	177.914	245.993	324.81	479.304	NA	NA	NA	NA	1592.51	0.685589	0.632955	0.655507	0.707289	0.726608	NA	NA	NA	NA	0.728	0.311309	0.173052	0.164076	0.13868	0.185197	NA	NA	NA	NA	0.0961619	0.786837	0.737521	0.723794	0.763472	0.674947	NA	NA	NA	NA	0.66527	91.0917	117.823	128.387	138.687	161.416	NA	NA	NA	NA
MAGIC.265	77.7352	93.1602	148.771	213.391	275.297	NA	412.632	547.565	763.199	1208.24	0.656472	0.609582	0.627626	0.564959	0.523121	NA	0.544099	0.529636	0.567389	0.599156	0.392396	0.470644	0.428014	0.308819	0.200825	NA	0.157987	0.139059	0.213712	0.211259	0.727532	0.640717	0.617198	0.638478	0.597603	NA	0.460331	0.554098	0.673513	0.657966	69.2358	83.7106	104.666	144.773	182.683	NA	205.467	249.242	309.375
MAGIC.266	82.7658	108.254	162.959	229.634	311.437	NA	530.558	665.311	824.475	NA	0.636259	0.601813	0.576589	0.569296	0.558625	NA	0.601182	0.579609	0.553592	NA	0.403168	0.355244	0.318827	0.21177	0.175813	NA	0.177755	0.189439	0.236697	NA	0.689396	0.732596	0.670177	0.660617	0.554674	NA	0.648682	0.596449	0.626053	NA	73.1643	87.3623	119.476	152.932	181.086	NA	254.596	290.589	351.978
MAGIC.267	67.0688	89.0789	125.532	172.433	241.207	NA	365.018	491.217	685.495	911.481	0.781412	0.775735	0.756289	0.72786	0.706835	NA	0.655128	0.714799	0.750196	0.770707	0.292727	0.340541	0.303726	0.192945	0.133433	NA	0.189363	0.187277	0.17992	0.146787	0.777862	0.72816	0.786605	0.733016	0.823623	NA	0.654832	0.664376	0.726555	0.721097	49.9305	62.9285	79.3192	100.699	117.133	NA	160.479	185.397	194.045
MAGIC.268	86.414	102.852	129.724	207.708	290.762	NA	NA	NA	NA	950.506	0.642958	0.627578	0.616989	0.589271	0.603617	NA	NA	NA	NA	0.690606	0.337054	0.4086	0.514944	0.241735	0.184859	NA	NA	NA	NA	0.228345	0.679206	0.617911	0.622588	0.647336	0.606868	NA	NA	NA	NA	0.773644	69.0637	79.8979	95.4931	128.144	144.924	NA	NA	NA	NA
MAGIC.269	76.6212	98.0671	173.556	174.679	281.705	NA	446.654	544.439	724.561	1070.58	0.656168	0.628193	0.625356	0.664158	0.620857	NA	0.680909	0.683594	0.683987	0.717558	0.419259	0.360609	0.300502	0.319397	0.162304	NA	0.162593	0.163157	0.161763	0.135291	0.68886	0.698006	0.703414	0.684146	0.802316	NA	0.80762	0.75432	0.759465	0.792019	64.7066	78.8638	106.359	107.779	147.822	NA	195.134	218.131	242.606
MAGIC.270	69.7512	94.3463	128.461	175.952	250.505	NA	472.996	621.561	913.343	1012.17	0.680502	0.646109	0.645385	0.602757	0.579341	NA	0.560878	0.609093	0.620592	0.671451	0.327428	0.42301	0.446643	0.319421	0.171855	NA	0.202825	0.149154	0.116728	0.149984	0.748328	0.692603	0.619132	0.67095	0.697348	NA	0.537072	0.673507	0.62046	0.629078	58.1488	77.6079	90.8264	118.408	154.086	NA	244.957	265.751	335.804
MAGIC.271	54.8942	72.3467	112.746	170.574	254.01	NA	366.838	466.921	628.675	768.881	0.717681	0.694112	0.67881	0.563827	0.617771	NA	0.634755	0.695691	0.695431	0.75484	0.340168	0.364214	0.343175	0.382137	0.214472	NA	0.212624	0.206708	0.188163	0.212822	0.733548	0.743943	0.705148	0.549371	0.644946	NA	0.579347	0.613198	0.661313	0.762389	52.1064	64.2997	82.1893	114.38	139.738	NA	188.497	201.461	216.156
MAGIC.272	121.159	162.175	149.757	289.895	410.246	NA	757.98	946.86	1172.92	1323.19	0.563285	0.478929	0.493426	0.483697	0.46051	NA	0.495997	0.493009	0.509984	0.510344	0.386143	0.387474	0.50729	0.211571	0.169632	NA	0.220997	0.193212	0.147869	0.111853	0.692299	0.564034	0.547063	0.644215	0.462994	NA	0.243547	0.289969	0.434434	0.605384	101.423	132.919	119.561	203.034	247	NA	373.705	389.345	420.719
MAGIC.273	50.7668	70.2465	81.3501	114.545	141.069	NA	218.425	305.516	417.851	547.756	0.662906	0.600447	0.590021	0.604181	0.560781	NA	0.540527	0.593582	0.612633	0.635094	0.32922	0.398031	0.429855	0.373559	0.247352	NA	0.146056	0.169423	0.187938	0.211231	0.717741	0.710358	0.665579	0.757925	0.823948	NA	0.675523	0.673127	0.505131	0.753598	50.2785	68.3431	78.3234	96.0291	109.285	NA	145.661	177.705	205.332
MAGIC.274	109.978	156.545	202.273	280.022	379.812	NA	549.985	690.187	946.89	1423.96	0.541324	0.49094	0.534929	0.534357	0.465009	NA	0.494367	0.551694	0.535425	0.583446	0.390951	0.296252	0.274903	0.243558	0.128376	NA	0.220376	0.210456	0.125145	0.114616	0.641264	0.699246	0.744477	0.488544	0.487921	NA	0.690099	0.557813	0.634907	0.484179	99.1116	126.056	137.163	181.066	214.185	NA	285.809	297.198	376.318
MAGIC.275	51.3177	71.5576	107.003	150.043	191.578	NA	318.37	454.214	601.156	801.258	0.678777	0.622292	0.580965	0.601902	0.565246	NA	0.576937	0.602134	0.605364	0.620009	0.259744	0.327678	0.297974	0.257296	0.210402	NA	0.214407	0.226116	0.207729	0.142049	0.747518	0.688668	0.670406	0.680753	0.579558	NA	0.592008	0.732217	0.778007	0.81125	49.4162	67.1352	89.8661	105.28	128.873	NA	167.818	209.197	258.974
MAGIC.276	59.8297	79.0532	113.849	160.42	216.695	NA	441.162	582.72	787.394	790.969	0.782046	0.689416	0.702309	0.70369	0.662269	NA	0.657536	0.658752	0.632747	0.685268	0.422993	0.410663	0.304469	0.262035	0.193863	NA	0.149443	0.183419	0.257218	0.163227	0.665836	0.697095	0.747839	0.691882	0.724656	NA	0.444373	0.632055	0.489432	0.797613	48.2444	71.3413	82.1419	91.5022	120.246	NA	190.066	230.067	298.14
MAGIC.277	61.117	85.8238	114.231	151.177	196.459	NA	343.472	531.055	732.629	725.955	0.691805	0.651346	0.631238	0.594409	0.522434	NA	0.517003	0.559805	0.55534	0.565446	0.279634	0.283915	0.237737	0.213468	0.240675	NA	0.282114	0.218126	0.182563	0.191118	0.767334	0.761778	0.753313	0.776293	0.633191	NA	0.794871	0.690957	0.527242	0.725571	55.2479	71.8555	88.9346	111.063	134.346	NA	186.815	244.632	291.257
MAGIC.278	83.3529	119.084	163.346	216.621	285.485	NA	491.284	757.449	1039.7	1159.06	0.657894	0.630338	0.626882	0.60905	0.581352	NA	0.646233	0.607805	0.58094	0.609331	0.366679	0.387848	0.329566	0.21957	0.175337	NA	0.244267	0.194818	0.128473	0.129586	0.718799	0.720818	0.7169	0.655214	0.683375	NA	0.59314	0.583023	0.462913	0.648555	71.0448	93.8361	108.947	133.948	161.144	NA	204.368	283.225	376.161
MAGIC.280	55.12	71.3803	96.5973	140.303	198.743	NA	356.63	509.948	686.067	931.811	0.720161	0.687424	0.669153	0.627992	0.616828	NA	0.626611	0.659694	0.686794	0.699558	0.299575	0.379648	0.279453	0.232229	0.220391	NA	0.194622	0.144929	0.169178	0.187535	0.759362	0.720016	0.719288	0.71945	0.612212	NA	0.644006	0.547311	0.740922	0.509712	50.1688	67.4123	82.8661	103.171	130.336	NA	161.231	199.793	240.062
MAGIC.282	87.3602	110.125	166.082	228.832	316.192	NA	537.21	718.581	991.691	NA	0.65081	0.600528	0.588636	0.550259	0.558639	NA	0.546078	0.558453	0.593975	NA	0.414679	0.510162	0.529912	0.287857	0.223905	NA	0.171577	0.158787	0.156849	NA	0.684125	0.705044	0.624895	0.529664	0.675793	NA	0.402742	0.462066	0.620304	NA	72.0018	86.555	109.308	136.219	177.341	NA	234.763	280.532	302.76
MAGIC.283	88.6905	113.482	162.919	228.234	315.231	NA	595.194	781.697	1032.66	1147.34	0.75286	0.694352	0.657513	0.630167	0.645531	NA	0.65217	0.659555	0.681889	0.675961	0.37357	0.319677	0.231662	0.160605	0.161811	NA	0.21509	0.152283	0.177746	0.185463	0.725342	0.723766	0.807589	0.673824	0.857808	NA	0.778041	0.497681	0.574512	0.607779	64.6733	81.6041	103.663	132.12	148.766	NA	212.204	263.279	312
MAGIC.284	34.5298	46.4861	65.4347	92.4027	131.34	NA	215.978	278.368	390.126	521.753	0.723662	0.716323	0.774791	0.713138	0.636777	NA	0.556936	0.560064	0.55592	0.537509	0.23503	0.307601	0.294053	0.308236	0.299318	NA	0.212029	0.197297	0.182284	0.1758	0.792369	0.749812	0.7947	0.732784	0.750467	NA	0.709126	0.760533	0.828375	0.684615	36.1623	46.8527	56.3891	74.6963	99.2371	NA	149.184	173.637	214.413
MAGIC.285	48.5901	66.6263	101.521	144.911	195.443	NA	302.953	394.599	590.93	874.509	0.642437	0.642856	0.647101	0.648435	0.641046	NA	0.614706	0.639058	0.653584	0.652688	0.300055	0.387014	0.381349	0.294388	0.230496	NA	0.168232	0.209775	0.190323	0.163804	0.754189	0.692214	0.705917	0.716583	0.726103	NA	0.435534	0.649795	0.496568	0.657665	49.7652	62.6957	78.617	96.8618	115.616	NA	136.484	192.154	264.414
MAGIC.286	34.041	44.2403	60.7039	82.2762	120.519	NA	185.784	244.009	345.577	607.21	0.644002	0.650738	0.713416	0.703415	0.647393	NA	0.663917	0.660313	0.67497	0.620979	0.271013	0.366371	0.390759	0.315824	0.226981	NA	0.176481	0.173873	0.212307	0.181551	0.773063	0.730373	0.725945	0.767978	0.737725	NA	0.755099	0.691257	0.617187	0.695917	41.2098	48.9725	54.8909	68.1653	88.4172	NA	112.544	131.249	173.145
MAGIC.287	120.085	159.795	206.26	241.364	319.797	NA	498.17	708.661	912.194	1206.51	0.58026	0.547924	0.495571	0.520392	0.473816	NA	0.492396	0.538703	0.538158	0.614832	0.407679	0.270911	0.238276	0.18278	0.16727	NA	0.214915	0.179309	0.177654	0.178507	0.697366	0.664127	0.690525	0.674759	0.551233	NA	0.616565	0.603425	0.687295	0.650022	95.3547	126.035	154.872	155.65	201.726	NA	267.22	310.578	376.444
MAGIC.288	176.148	220.223	366.735	461.565	598.898	NA	1072.24	1290.38	1521.58	1580.77	0.487322	0.481702	0.482511	0.516576	0.517243	NA	0.539297	0.541441	0.587724	0.62719	0.273772	0.23654	0.165354	0.176668	0.186058	NA	0.215552	0.164992	0.11769	0.144809	0.671	0.506709	0.6526	0.591205	0.705834	NA	0.442933	0.474945	0.513647	0.734766	146.739	169.961	256.771	273.223	309.837	NA	406.017	423.984	435.559
MAGIC.289	115.885	159.466	259.032	324.252	415.555	NA	737.128	998.759	1320.83	NA	0.665678	0.660627	0.630854	0.655361	0.691031	NA	0.723916	0.688293	0.712101	NA	0.29515	0.216859	0.160059	0.138478	0.197488	NA	0.165855	0.106204	0.106427	NA	0.705234	0.782261	0.666515	0.638022	0.701711	NA	0.641695	0.451835	0.542896	NA	85.7422	100.473	140.398	147.516	168.106	NA	225.961	256.473	296.344
MAGIC.290	78.539	106.271	161.909	224.327	289.403	NA	498.849	640.572	873.803	1207.84	0.770193	0.750633	0.756774	0.764807	0.75535	NA	0.729086	0.751231	0.755291	0.793039	0.341929	0.271098	0.232857	0.195677	0.156639	NA	0.150034	0.138944	0.152064	0.14157	0.78129	0.79628	0.756422	0.807378	0.737031	NA	0.768965	0.704671	0.829332	0.872961	55.7621	67.0871	79.8132	103.22	125.562	NA	181.935	196.008	223.017
MAGIC.291	192.611	252.822	396.59	549.55	674.372	NA	865.362	1122.64	1361.76	1549.64	0.599404	0.56919	0.595498	0.60247	0.592888	NA	0.59531	0.629396	0.643865	0.653659	0.284556	0.206631	0.190467	0.146827	0.152901	NA	0.177499	0.118998	0.111852	0.112511	0.620698	0.640395	0.62288	0.640965	0.652587	NA	0.618971	0.656699	0.638666	0.704587	128.093	163.624	205.367	252.925	268.052	NA	323.147	363.763	404.345
MAGIC.292	155.29	197.157	234.866	302.912	367.546	NA	NA	NA	NA	1123.57	0.583789	0.558713	0.544546	0.567716	0.624849	NA	NA	NA	NA	0.671633	0.261069	0.195673	0.157043	0.140115	0.128978	NA	NA	NA	NA	0.112412	0.677236	0.665448	0.789039	0.641466	0.728704	NA	NA	NA	NA	0.766311	113.996	144.216	156.155	173.599	187.634	NA	NA	NA	NA
MAGIC.293	117.095	185.664	232.854	324.456	455.709	NA	748.36	1033.36	1300.18	1483.78	0.58037	0.496903	0.486735	0.499322	0.495361	NA	0.523555	0.562477	0.566789	0.596548	0.323076	0.236837	0.240599	0.15453	0.156588	NA	0.203823	0.128749	0.137138	0.126544	0.719404	0.746173	0.632432	0.534953	0.638422	NA	0.506576	0.794851	0.58019	0.625124	92.8907	146.557	175.817	219.798	274.028	NA	349.027	397.796	458.235
MAGIC.294	200.683	263.489	314.142	456.305	614.068	NA	1141.05	1361.09	1635.29	1572.98	0.591514	0.594816	0.612315	0.574568	0.634637	NA	0.65132	0.702099	0.733616	0.69502	0.211263	0.191733	0.274701	0.190587	0.193474	NA	0.127959	0.161512	0.145235	0.139001	0.683389	0.651383	0.699979	0.601755	0.609082	NA	0.75335	0.638948	0.888164	0.828492	121.942	143.487	158.125	219.036	241.67	NA	275.992	329.519	359.344
MAGIC.295	144.768	181.17	236.509	307.506	411.398	NA	701.557	979.774	1262.08	1243.05	0.679987	0.638199	0.666707	0.711314	0.726358	NA	0.731956	0.71099	0.699194	0.699255	0.296114	0.231021	0.174053	0.151145	0.17801	NA	0.180993	0.172479	0.144686	0.138461	0.788346	0.673418	0.741882	0.826093	0.744776	NA	0.672835	0.777862	0.657641	0.689906	94.5302	118.845	130.42	137.067	159.92	NA	202.578	255.86	286.96
MAGIC.296	91.9329	143.387	172.274	218.841	291.173	NA	418.648	601.432	814.96	975.733	0.54611	0.558382	0.560332	0.550436	0.563498	NA	0.571554	0.579631	0.537783	0.588181	0.323912	0.230389	0.213276	0.174836	0.209248	NA	0.233125	0.16986	0.156604	0.151802	0.690496	0.794011	0.837163	0.715969	0.72384	NA	0.603443	0.670767	0.60871	0.405093	83.2974	109.333	118.12	139.45	161.646	NA	220.766	260.838	318.148
MAGIC.297	55.8967	71.8421	128.831	154.331	200.312	NA	189.753	239.509	327.501	579.549	0.699537	0.701179	0.705944	0.696479	0.664983	NA	0.80313	0.806484	0.749454	0.698076	0.298386	0.224006	0.171796	0.157923	0.162755	NA	0.17145	0.152261	0.171294	0.164183	0.752778	0.797401	0.741415	0.869831	0.800194	NA	0.864667	0.881198	0.817881	0.705483	52.5453	62.4402	83.7543	102.338	125.14	NA	80.0704	101.237	120.366
MAGIC.298	80.1737	128.502	177.456	250.177	352.486	NA	681.507	811.046	1049.18	1044.32	0.673408	0.578367	0.569317	0.595812	0.585699	NA	0.498749	0.502133	0.541324	0.533559	0.32787	0.182622	0.177728	0.189592	0.146903	NA	0.123867	0.180716	0.168855	0.162677	0.630135	0.772214	0.697006	0.762479	0.723157	NA	0.777842	0.715854	0.578426	0.615833	66.4024	103.019	125.764	147.115	191.131	NA	314.807	375.204	388.912
MAGIC.299	139.186	200.58	230.213	319.264	399.85	NA	990.549	1155.24	1359.78	1355.42	0.663418	0.552444	0.516013	0.518425	0.531147	NA	0.545766	0.543992	0.578569	0.555213	0.255498	0.172311	0.210531	0.183886	0.144695	NA	0.15551	0.10184	0.0958761	0.120502	0.742215	0.721426	0.712544	0.648611	0.726165	NA	0.832036	0.694432	0.661028	0.610983	91.0596	134.558	157.552	196.763	240.409	NA	399.985	478.696	439.543
MAGIC.300	172.856	236.511	334.41	451.044	545.639	NA	761.528	922.822	1242.49	1375.55	0.726323	0.665299	0.682066	0.711986	0.690085	NA	0.721592	0.772531	0.765674	0.75663	0.207051	0.160538	0.160442	0.135656	0.107614	NA	0.164356	0.147343	0.1272	0.100946	0.781657	0.720955	0.741334	0.864169	0.822475	NA	0.823918	0.844134	0.801875	0.841899	89.6739	122.525	153.854	181.211	212.125	NA	227.041	213.708	247.901
MAGIC.301	70.8802	115.95	162.891	224.204	295.455	NA	417.364	584.605	779.116	1131.61	0.679806	0.621097	0.628229	0.635841	0.626642	NA	0.602723	0.63866	0.605384	0.580396	0.26539	0.249115	0.204044	0.1595	0.19413	NA	0.247295	0.21035	0.194609	0.136657	0.690381	0.770717	0.698716	0.750735	0.648295	NA	0.588174	0.772622	0.701117	0.693242	58.3549	88.1702	103.809	127.589	150.857	NA	202.947	229.562	277.451
MAGIC.302	127.779	188.496	263.416	341.855	468.311	NA	693.142	820.456	905.473	862.153	0.613431	0.534861	0.529639	0.539321	0.505146	NA	0.471006	0.476175	0.434555	0.432654	0.373368	0.216579	0.19302	0.173237	0.148331	NA	0.209194	0.23117	0.221405	0.27416	0.658086	0.690896	0.66284	0.745268	0.72442	NA	0.518998	0.577927	0.48881	0.361306	98.1139	131.992	172.894	207.149	251.768	NA	332.82	318.594	395.669
MAGIC.303	57.8024	85.4843	117.394	154.322	207.489	NA	NA	NA	NA	586.441	0.698222	0.6286	0.614675	0.621284	0.591045	NA	NA	NA	NA	0.640594	0.312186	0.271154	0.338087	0.318496	0.303012	NA	NA	NA	NA	0.125261	0.705148	0.730231	0.658565	0.717281	0.635655	NA	NA	NA	NA	0.59411	51.7074	75.4045	97.6754	111.497	141.609	NA	NA	NA	NA
MAGIC.304	123.119	197.94	273.495	366.77	508.475	NA	917.839	1088.82	1306.71	1475.55	0.555089	0.542312	0.543052	0.570977	0.566842	NA	0.579046	0.595486	0.594721	0.596784	0.231687	0.186824	0.172238	0.192615	0.199397	NA	0.167322	0.184155	0.146282	0.117301	0.711627	0.709861	0.550282	0.620586	0.711601	NA	0.567211	0.679865	0.667532	0.660427	97.9289	140.791	184.408	221.737	279.321	NA	378.815	412.018	444.416
MAGIC.305	85.0418	111.974	99.093	143.946	281.831	NA	418.584	582.058	799.968	910.992	0.746726	0.685849	0.745996	0.725442	0.652264	NA	0.641944	0.694473	0.702539	0.740064	0.344956	0.32453	0.202932	0.141171	0.163614	NA	0.195501	0.188663	0.171397	0.150183	0.749719	0.755539	0.830252	0.858988	0.767931	NA	0.583475	0.729641	0.749294	0.805157	64.9138	79.2898	70.8514	87.8714	146.613	NA	179.352	194.721	221.707
MAGIC.307	75.1199	101.553	125.96	176.025	247.773	NA	482.538	642.388	888.7	NA	0.627085	0.570256	0.559788	0.535493	0.524033	NA	0.559602	0.573112	0.611662	NA	0.394563	0.401596	0.350938	0.229581	0.187988	NA	0.216113	0.18177	0.177838	NA	0.70863	0.683582	0.67746	0.760251	0.756106	NA	0.515187	0.647148	0.365708	NA	67.9246	89.4016	106.323	122.755	147.799	NA	245.727	275.909	322.145
MAGIC.308	102.148	153.94	199.715	262.207	351.543	NA	595.403	724.227	917.204	1017.9	0.707739	0.637261	0.640874	0.639079	0.642577	NA	0.688457	0.682676	0.680215	0.648833	0.358549	0.233371	0.187654	0.17861	0.168972	NA	0.182591	0.151313	0.11936	0.11606	0.739223	0.746828	0.72725	0.732378	0.748756	NA	0.869658	0.790358	0.795201	0.637408	75.2493	106.347	121.376	135.918	167.02	NA	187.67	233.817	253.08
MAGIC.309	60.1777	83.0392	NA	NA	NA	NA	412.618	570.945	774.291	1042.77	0.721807	0.605673	NA	NA	NA	NA	0.702003	0.706638	0.633173	0.654238	0.259108	0.231605	NA	NA	NA	NA	0.277719	0.232056	0.188887	0.157906	0.772125	0.773743	NA	NA	NA	NA	0.669626	0.741185	0.674687	0.552544	51.8869	71.1322	NA	NA	NA	NA	181.403	184.194	270.956
MAGIC.310	75.5044	105.417	141.617	192.834	265.577	NA	408.919	523.368	666.392	752.271	0.71621	0.66365	0.633488	0.62627	0.609788	NA	0.600608	0.634244	0.662673	0.697566	0.258573	0.204084	0.244604	0.302398	0.245839	NA	0.195956	0.170195	0.176725	0.176395	0.782684	0.756558	0.751311	0.712588	0.693555	NA	0.579254	0.764679	0.657371	0.734393	61.7003	75.4444	100.524	117.883	152.11	NA	198.951	216.181	254.093
MAGIC.311	78.9635	97.3787	134.965	168.933	216.501	NA	474.41	522.113	582.988	507.875	0.606278	0.618967	0.650368	0.669024	0.668391	NA	0.732281	0.702923	0.668402	0.683347	0.283191	0.198386	0.199783	0.178639	0.140118	NA	0.101339	0.12567	0.106221	0.117287	0.734337	0.806197	0.821207	0.812201	0.862223	NA	0.77142	0.88041	0.888386	0.848874	78.5381	89.686	102.952	100.325	120.172	NA	191.512	206.475	204.377
MAGIC.312	36.0813	51.4268	76.9041	107.871	153.976	NA	270.901	366.75	502.384	660.14	0.759867	0.687041	0.683601	0.683724	0.594844	NA	0.623319	0.608059	0.593487	0.602213	0.287105	0.425215	0.434941	0.365115	0.240481	NA	0.164545	0.176104	0.197414	0.188857	0.709168	0.757757	0.737947	0.727368	0.563198	NA	0.87302	0.786151	0.793904	0.579411	35.375	52.9094	67.6782	82.685	115.151	NA	164.894	177.236	236.65
MAGIC.313	55.7612	71.9398	81.3365	88.4337	116.55	NA	NA	NA	NA	NA	0.627846	0.607662	0.645036	0.594481	0.593225	NA	NA	NA	NA	NA	0.283103	0.410383	0.303481	0.201257	0.17915	NA	NA	NA	NA	NA	0.745337	0.64644	0.748224	0.77349	0.738376	NA	NA	NA	NA	NA	53.2437	65.4313	68.162	80.0069	94.744	NA	NA	NA	NA
MAGIC.314	68.1432	87.293	110.822	159.36	228.196	NA	338.171	490.692	684.389	837.007	0.664432	0.632084	0.61821	0.60271	0.545653	NA	0.504609	0.500139	0.553139	0.605403	0.377105	0.484889	0.519793	0.431425	0.281791	NA	0.222337	0.191025	0.201559	0.195866	0.734103	0.679769	0.656823	0.688415	0.694333	NA	0.719482	0.58307	0.418819	0.474246	62.6806	76.7012	87.1801	107.449	149.868	NA	187.083	217.478	265.293
MAGIC.315	48.1024	68.4226	113.808	165.409	242.622	NA	294.819	420.088	588.231	612.919	0.65784	0.567367	0.533763	0.549097	0.528006	NA	0.523172	0.545083	0.553623	0.545274	0.595154	0.49044	0.384621	0.234198	0.205551	NA	0.288699	0.234238	0.238018	0.188988	0.613964	0.652399	0.68158	0.731229	0.624325	NA	0.599641	0.659902	0.681434	0.610284	49.6711	72.5745	97.3699	123.062	159.96	NA	194.069	226.102	322.223
MAGIC.316	81.962	103.253	131.524	180.375	173.162	NA	415.96	521.077	687.896	897.386	0.599842	0.595365	0.543202	0.528533	0.583114	NA	0.60658	0.59933	0.613456	0.629818	0.406334	0.389903	0.233443	0.166725	0.195241	NA	0.175011	0.159803	0.155698	0.126894	0.703949	0.688564	0.788672	0.714299	0.736768	NA	0.74774	0.632364	0.522661	0.580973	71.8447	85.8131	104.764	128.236	115.93	NA	191.378	239.938	268.474
MAGIC.317	41.6719	55.0839	78.8453	112.438	151.189	NA	239.99	315.24	432.422	526.579	0.759541	0.737662	0.714898	0.676252	0.650519	NA	0.639757	0.644435	0.664896	0.748223	0.336305	0.454727	0.461261	0.343688	0.251668	NA	0.183465	0.168943	0.210333	0.237502	0.736358	0.700967	0.700728	0.710252	0.729168	NA	0.685153	0.737233	0.657806	0.754714	40.781	50.8671	64.8243	81.5904	104.265	NA	129.812	153.766	179.655
MAGIC.318	74.0954	96.5839	127.286	173.152	242.288	NA	352.674	408.564	546.804	739.303	0.670206	0.663684	0.651928	0.647371	0.640717	NA	0.608147	0.617004	0.633592	0.623287	0.399322	0.492679	0.448007	0.30292	0.195545	NA	0.225031	0.221236	0.14153	0.123026	0.655898	0.649908	0.66794	0.759725	0.812697	NA	0.613436	0.776191	0.867449	0.874386	59.6851	77.1542	94.5121	111.566	130.254	NA	179.257	210.962	236.061
MAGIC.319	80.7337	110.818	157.173	194.094	276.308	NA	381.604	566.459	789.243	NA	0.720448	0.618777	0.607344	0.584022	0.572876	NA	0.500142	0.54191	0.571913	NA	0.342068	0.379069	0.388988	0.285584	0.179827	NA	0.146788	0.158811	0.17211	NA	0.686172	0.690827	0.551603	0.662752	0.598333	NA	0.451803	0.675512	0.362805	NA	61.4399	84.2114	108.095	131.515	171.367	NA	232.485	264.773	305.851
MAGIC.320	33.5073	44.2939	58.5339	83.1189	114.484	NA	193.043	281.705	378.405	519.239	0.739108	0.741799	0.734019	0.773554	0.71032	NA	0.688186	0.675731	0.653287	0.674351	0.20559	0.245382	0.294539	0.337108	0.337215	NA	0.164442	0.175701	0.214887	0.205729	0.798275	0.782923	0.810219	0.743109	0.743331	NA	0.764707	0.808599	0.683924	0.546333	36.6974	42.104	51.713	60.872	81.8897	NA	103.425	136.557	174.579
MAGIC.321	82.1697	113.281	160.332	235.747	306.32	NA	499.774	680.586	961.461	1233.8	0.747795	0.667019	0.646188	0.639771	0.605954	NA	0.61278	0.636092	0.637806	0.664266	0.372674	0.350079	0.268337	0.178026	0.155101	NA	0.219723	0.206013	0.174414	0.139831	0.752375	0.768807	0.771621	0.742852	0.668307	NA	0.492751	0.700358	0.597395	0.436421	59.9821	84.7144	96.7382	121.015	151.647	NA	194.433	245.912	274.07
MAGIC.322	64.6393	89.3242	124.691	181.574	234.605	NA	437.492	671.094	904.046	953.156	0.668962	0.639502	0.621156	0.630992	0.642628	NA	0.576686	0.670793	0.66859	0.678272	0.308852	0.359936	0.344195	0.23609	0.194688	NA	0.145083	0.163129	0.129621	0.145766	0.768858	0.731351	0.662049	0.638872	0.735653	NA	0.668132	0.773004	0.691916	0.599064	60.8756	78.6037	94.9508	117.195	127.594	NA	223.729	229.456	251.366
MAGIC.323	44.1737	56.3127	63.9345	103.848	157.23	NA	274.143	350.405	469.963	621.564	0.680439	0.659598	0.702849	0.619845	0.598399	NA	0.572878	0.611428	0.651237	0.649599	0.298618	0.403966	0.599843	0.360743	0.244081	NA	0.156212	0.194748	0.228802	0.178758	0.750735	0.696976	0.584336	0.700089	0.742891	NA	0.769108	0.610049	0.598771	0.76325	43.5612	57.8158	57.465	86.6007	112.753	NA	165.393	172.893	194.466
MAGIC.324	53.7924	73.7536	106.893	143.981	190.787	NA	313.244	397.381	521.568	688.059	0.638352	0.633776	0.578173	0.598549	0.557068	NA	0.529108	0.56899	0.601642	0.617091	0.406974	0.419902	0.26869	0.249804	0.233589	NA	0.170272	0.165259	0.183032	0.175114	0.686666	0.664739	0.715324	0.692665	0.697891	NA	0.613065	0.560691	0.58695	0.667467	56.5514	69.9546	86.8749	96.7497	119.834	NA	174.888	201.837	233.807
MAGIC.325	79.0357	101.773	142.998	201.872	275.341	NA	504.015	680.149	924.054	1099.25	0.593913	0.511868	0.502677	0.502739	0.496952	NA	0.499609	0.57765	0.620364	0.625563	0.362015	0.30014	0.242002	0.180668	0.203176	NA	0.176768	0.172892	0.141552	0.141539	0.698255	0.74961	0.671568	0.745667	0.640665	NA	0.570925	0.344042	0.473831	0.695022	77.4784	105.987	128.564	157.647	183.648	NA	243.775	260.049	307.257
MAGIC.326	45.3929	70.5358	98.6534	128.287	173.904	NA	171.267	293.679	412.428	718.026	0.624989	0.586374	0.542084	0.505294	0.476002	NA	0.518647	0.573353	0.545955	0.481264	0.50438	0.455784	0.383528	0.292088	0.255823	NA	0.274069	0.267043	0.196438	0.152344	0.652739	0.678802	0.675055	0.627533	0.58812	NA	0.547763	0.619089	0.72765	0.571711	47.6614	69.6126	93.4974	107.781	136.254	NA	123.593	185.147	253.675
MAGIC.327	48.6624	61.6886	92.3625	119.031	151.998	NA	229.226	286.451	390.571	531.118	0.73948	0.727716	0.691611	0.682431	0.690346	NA	0.647271	0.690603	0.724728	0.713915	0.277057	0.336112	0.280374	0.20175	0.183757	NA	0.161654	0.18723	0.194339	0.201317	0.767473	0.727313	0.754536	0.744329	0.717013	NA	0.561948	0.703274	0.778149	0.749155	47.003	56.0785	75.1906	84.2889	92.2214	NA	131.257	149.817	158.325
MAGIC.328	45.7	54.3884	88.5647	112.71	154.967	NA	252.524	318.309	438.254	NA	0.772237	0.729792	0.713548	0.707761	0.709682	NA	0.690837	0.707316	0.702563	NA	0.381294	0.384674	0.312696	0.199526	0.141326	NA	0.23066	0.249313	0.232765	NA	0.740827	0.734997	0.76443	0.822105	0.85196	NA	0.62677	0.648089	0.803861	NA	44.4501	53.2492	72.7407	83.7743	94.9847	NA	129.415	141.809	168.005
MAGIC.329	112.139	164.13	188.667	233.195	269.889	NA	452.073	547.044	619.189	779.741	0.613069	0.525094	0.505431	0.454035	0.437294	NA	0.445896	0.454093	0.425189	0.478814	0.451505	0.259128	0.207721	0.157225	0.172149	NA	0.199479	0.232427	0.257479	0.28401	0.715186	0.766365	0.522278	0.758021	0.620523	NA	0.529563	0.571396	0.59812	0.378001	91.3552	125.355	151.283	177.815	206.614	NA	268.141	304.926	319.868
MAGIC.330	76.4527	106.57	145.298	191.738	267.008	NA	501.704	711.271	953.306	1006.51	0.641456	0.606873	0.593541	0.586216	0.562647	NA	0.573618	0.60309	0.623291	0.629551	0.458318	0.405429	0.333931	0.261506	0.192867	NA	0.171522	0.231919	0.226882	0.184383	0.636237	0.645634	0.666875	0.647295	0.518195	NA	0.490903	0.730222	0.776371	0.642168	71.0049	87.989	101.547	119.754	155.867	NA	205.102	256.293	341.183
MAGIC.331	53.0646	73.6737	113.317	153.121	211.763	NA	284.467	387.126	511.067	840.161	0.648968	0.620096	0.576683	0.559152	0.509675	NA	0.540161	0.566994	0.599488	0.58822	0.328378	0.274705	0.345849	0.243822	0.17548	NA	0.181813	0.226627	0.299011	0.209618	0.7255	0.788654	0.770069	0.704793	0.610376	NA	0.8136	0.595313	0.704331	0.738664	52.2663	70.8469	98.0139	119.616	157.933	NA	157.769	177.033	206.845
MAGIC.332	52.5731	69.1499	99.243	149.709	188.319	NA	NA	NA	NA	810.637	0.698595	0.692395	0.738046	0.691522	0.628501	NA	NA	NA	NA	0.713117	0.255253	0.317007	0.342478	0.294783	0.225957	NA	NA	NA	NA	0.259922	0.780988	0.779431	0.756172	0.770189	0.770441	NA	NA	NA	NA	0.733499	49.0503	59.6012	69.6117	98.3374	123.442	NA	NA	NA	NA
MAGIC.333	35.9097	45.8615	72.9181	103.521	131.789	NA	145.581	199.359	280.688	NA	0.710778	0.675203	0.668835	0.642677	0.616797	NA	0.654446	0.648881	0.642302	NA	0.27209	0.317793	0.353172	0.30583	0.225081	NA	0.171846	0.167879	0.248406	NA	0.767102	0.754174	0.722578	0.691081	0.720562	NA	0.850474	0.69153	0.761625	NA	41.0914	50.9618	65.2401	82.9699	98.9154	NA	102.241	119.972	143.109
MAGIC.334	61.3609	81.2194	113.659	150.951	195.62	NA	351.827	449.805	630.399	774.794	0.738077	0.700938	0.692288	0.701536	0.708072	NA	0.671754	0.69594	0.672437	0.716532	0.395633	0.296847	0.24009	0.200025	0.201993	NA	0.193441	0.199329	0.199123	0.158918	0.696937	0.760649	0.781333	0.833315	0.662829	NA	0.590906	0.695052	0.710685	0.685055	51.7795	67.7133	76.6957	90.222	108.875	NA	145.182	157.604	219.635
MAGIC.335	88.1216	132.485	174.183	236.661	330.798	NA	462.241	620.756	846.807	1343.52	0.766861	0.675686	0.655235	0.645639	0.638118	NA	0.657019	0.685378	0.727144	0.745302	0.400261	0.423014	0.371579	0.240178	0.168672	NA	0.181769	0.12857	0.146211	0.109173	0.738319	0.643518	0.655014	0.687633	0.683915	NA	0.703453	0.566566	0.633706	0.721262	60.7902	90.8068	112.299	122.917	149.524	NA	182.204	223.262	235.717
MAGIC.336	68.9564	89.9348	134.821	183.047	260.142	NA	570.157	806.109	1082.63	991.08	0.669334	0.616104	0.59706	0.595341	0.582074	NA	0.554607	0.598041	0.620244	0.650102	0.46476	0.465657	0.367259	0.283851	0.192316	NA	0.266488	0.260197	0.233646	0.212883	0.655425	0.673353	0.676404	0.750549	0.517128	NA	0.811876	0.358648	0.467635	0.594152	60.9266	76.926	97.812	116.907	159.486	NA	240.977	292.704	294.948
MAGIC.337	30.6755	41.4751	64.4721	87.2783	131.565	NA	NA	NA	NA	378.12	0.771322	0.688549	0.679318	0.651891	0.581164	NA	NA	NA	NA	0.552998	0.223712	0.336032	0.377091	0.406522	0.260289	NA	NA	NA	NA	0.245721	0.781132	0.736519	0.712631	0.68734	0.690717	NA	NA	NA	NA	0.63779	32.7259	45.5224	59.6159	75.9932	105.557	NA	NA	NA	NA
MAGIC.338	41.41	58.36	80.2563	100.096	154.027	NA	289.05	398.95	556.973	737.391	0.710956	0.656774	0.637458	0.595387	0.562463	NA	0.57306	0.599775	0.617737	0.605013	0.253785	0.348218	0.299747	0.225812	0.214034	NA	0.178311	0.165059	0.178468	0.150488	0.775793	0.760644	0.764121	0.737723	0.786164	NA	0.578646	0.699874	0.719842	0.731807	41.7898	58.1	68.9052	83.0265	106.586	NA	172.558	191.565	222.307
MAGIC.339	61.9118	78.2687	116.913	158.339	224.795	NA	432.898	542.461	797.708	933.08	0.742142	0.688945	0.64277	0.663195	0.635436	NA	0.632859	0.657216	0.713178	0.707535	0.542257	0.471693	0.309567	0.258735	0.187948	NA	0.217482	0.219139	0.166375	0.164561	0.684785	0.685179	0.692291	0.705365	0.705191	NA	0.65216	0.593982	0.731823	0.706427	53.3778	66.2283	84.9758	99.9666	120.451	NA	189.47	211.783	202.744
MAGIC.340	31.6558	42.4309	57.5656	83.9345	120.116	NA	186.056	227.971	274.967	366.797	0.778481	0.709207	0.714675	0.754843	0.738664	NA	0.722703	0.689661	0.674269	0.680835	0.275976	0.399831	0.395935	0.318947	0.222026	NA	0.166801	0.210136	0.226911	0.16879	0.726357	0.70613	0.728966	0.737399	0.81551	NA	0.871542	0.719079	0.668444	0.818548	33.1059	45.6036	54.3672	62.4194	79.6076	NA	107.291	124.716	148.576
MAGIC.342	77.6539	99.6226	137.157	203.155	274.578	NA	286.288	413.61	563.877	972.906	0.638952	0.581961	0.580639	0.559179	0.57303	NA	0.524818	0.596562	0.571153	0.557185	0.455945	0.421041	0.258288	0.216391	0.224484	NA	0.240213	0.168877	0.220138	0.174675	0.582292	0.641133	0.691863	0.669141	0.635739	NA	0.704272	0.404325	0.701243	0.715098	66.6109	86.3323	101.633	136.277	165.812	NA	158.002	189.108	229.815
MAGIC.343	72.8762	100.703	138.261	185.403	249.635	NA	373.852	482.321	656.742	869.398	0.690432	0.675266	0.647565	0.663672	0.64776	NA	0.609764	0.607811	0.629344	0.667961	0.230616	0.302981	0.375296	0.390216	0.282325	NA	0.15124	0.153307	0.17091	0.162355	0.761118	0.678289	0.684597	0.567848	0.684938	NA	0.592659	0.61565	0.404366	0.548458	59.8425	76.2216	89.7293	106.034	133.99	NA	197.181	208.866	229.855
MAGIC.344	54.2702	82.6935	119.135	167.778	228.661	314.978	456.036	642.424	849.141	1141.44	0.619721	0.613392	0.576599	0.575309	0.59949	0.624991	0.6728	0.689814	0.643315	0.690028	0.435154	0.427564	0.324441	0.261088	0.211483	0.167574	0.173391	0.192429	0.145789	0.145747	0.699274	0.669041	0.711688	0.679149	0.647711	0.665497	0.638102	0.564092	0.516913	0.514401	56.026	75.4201	96.5442	123.021	143.663	173.392	202.606	269.319	358.191
MAGIC.345	34.573	46.9554	66.7534	89.589	128.913	180.592	246.498	372.397	464.202	694.312	0.634566	0.592467	0.611855	0.675112	0.54547	0.573709	0.610737	0.64266	0.659874	0.656403	0.224109	0.214727	0.297408	0.337061	0.469397	0.341285	0.24736	0.283439	0.252496	0.220298	0.781453	0.775972	0.749291	0.727315	0.659163	0.650813	0.637058	0.650581	0.638092	0.606611	44.025	54.3429	64.2931	75.1171	106.395	145.662	161.467	211.74	258.133
MAGIC.346	75.4548	100.766	140.522	199.83	277.163	382.166	556.835	732.371	933.14	1180.07	0.779491	0.779685	0.753407	0.753007	0.765361	0.786771	0.757137	0.767674	0.742736	0.739223	0.298313	0.283292	0.22497	0.179416	0.143251	0.151887	0.185142	0.160662	0.156012	0.150284	0.746125	0.739971	0.663927	0.813642	0.832645	0.785373	0.683428	0.701711	0.716014	0.601339	50.9567	62.5483	82.2578	97.1782	118.781	147.462	199.473	212.769	284.674
MAGIC.347	114.885	175.508	256.135	347.373	484.384	680.868	971.21	1296.37	1591.14	1896.87	0.69668	0.652078	0.615681	0.609112	0.62539	0.673078	0.713129	0.716555	0.723958	0.740414	0.441922	0.275273	0.180497	0.137227	0.155727	0.169161	0.179664	0.164695	0.168032	0.170359	0.684648	0.679028	0.684828	0.640862	0.629854	0.541403	0.610719	0.600183	0.605559	0.493422	76.9692	108.712	143.854	176.667	203.105	241.939	291.145	308.876	347.392
MAGIC.348	83.8122	113.663	164.951	220.945	313.265	417.601	555.197	708.285	794.698	872.729	0.565882	0.54237	0.527908	0.50634	0.497876	0.491335	0.469702	0.482034	0.443391	0.462172	0.394581	0.478888	0.402466	0.308551	0.214366	0.160309	0.158405	0.203216	0.211993	0.193377	0.707057	0.65151	0.685537	0.703597	0.731123	0.650008	0.557308	0.496199	0.518629	0.380994	76.4739	97.6052	124.992	157.14	198.839	229.276	296.57	369.655	433.197
MAGIC.349	86.5922	128.05	173.832	232.362	311.633	440.553	656.609	909.927	1158.17	1479.53	0.597537	0.558204	0.505275	0.509215	0.509814	0.554787	0.592923	0.612934	0.620393	0.634422	0.553722	0.33996	0.210326	0.165909	0.167907	0.188881	0.185304	0.171242	0.19166	0.189354	0.681753	0.750395	0.674024	0.671241	0.61189	0.546181	0.573861	0.551975	0.622176	0.48104	75.6929	100.924	141.893	171.228	195.199	243.061	303.22	356.833	447.44
MAGIC.350	84.2562	126.136	180.199	238.369	333.057	454.175	677.383	967.705	1215.25	1558.45	0.667278	0.597191	0.557638	0.57312	0.590314	0.61871	0.664322	0.668048	0.668417	0.68575	0.322705	0.295645	0.20429	0.161466	0.136516	0.141293	0.170327	0.187619	0.146247	0.148659	0.719179	0.701264	0.714613	0.706299	0.565905	0.685161	0.5321	0.619788	0.468811	0.459041	71.0933	99.8665	123.888	150.481	191.309	230.584	294.696	380.013	491.706
MAGIC.351	122.285	191.886	266.452	359.716	508.391	708.604	984.598	1269.88	1480.11	1672.05	0.556251	0.483341	0.478149	0.503194	0.538003	0.562229	0.553914	0.56443	0.567115	0.583607	0.330942	0.203814	0.166273	0.1473	0.182698	0.192858	0.124862	0.122224	0.128523	0.139492	0.643423	0.691627	0.590922	0.658832	0.528344	0.516906	0.466907	0.424831	0.37023	0.399902	99.256	143.146	201.17	237.551	282.486	350.16	450.274	496.77	603.128
MAGIC.352	98.7097	133.272	191.77	267.621	368.124	512.545	712.868	904.758	1069.71	1219.82	0.583568	0.524743	0.500254	0.530134	0.537477	0.577343	0.593661	0.578722	0.595191	0.586861	0.465855	0.420437	0.306081	0.20544	0.161769	0.141342	0.168234	0.210036	0.204067	0.244932	0.642076	0.617169	0.627477	0.55303	0.586783	0.661282	0.683882	0.500848	0.513099	0.387647	80.3068	112.73	153.96	183.895	233.2	268.602	329.572	380.879	405.009
MAGIC.353	124.653	181.869	253.642	354.65	501.991	698.323	1020.87	1411.98	1698.64	2053.54	0.597973	0.532613	0.516247	0.537208	0.544457	0.603522	0.658051	0.697915	0.693315	0.736286	0.573834	0.327601	0.229425	0.161283	0.127143	0.176189	0.169905	0.124201	0.117218	0.121824	0.63717	0.663363	0.5503	0.552885	0.457168	0.45774	0.544912	0.55498	0.446537	0.533285	97.5747	128.33	168.051	213.594	237.461	293.816	366.943	375.316	426.247
MAGIC.354	68.8875	93.2425	131.35	192.934	271.821	374.483	566.536	803.66	1030.06	1394.69	0.557285	0.495386	0.446815	0.473462	0.472963	0.483148	0.529723	0.564679	0.555208	0.572755	0.468039	0.409594	0.327292	0.224989	0.170666	0.170747	0.20801	0.193872	0.179408	0.185036	0.691648	0.690339	0.71295	0.627421	0.399624	0.519907	0.650093	0.550683	0.445636	0.455644	72.7555	93.4705	123.674	153.593	191.993	221.431	264.957	337.245	426.356
MAGIC.355	58.3615	79.1532	105.542	144.879	222.168	333.51	520.262	723.2	895.763	1229.59	0.686967	0.671778	0.622164	0.648367	0.630675	0.632381	0.65147	0.656875	0.675028	0.709523	0.277439	0.328774	0.367221	0.300224	0.256944	0.190335	0.191728	0.166572	0.144416	0.158805	0.788561	0.779813	0.67914	0.68112	0.691749	0.609459	0.679759	0.496337	0.617022	0.605662	56.7806	71.8585	93.3317	117.006	148.301	210.328	261.119	358.857	405.762
MAGIC.356	118.955	177.959	251.709	345.182	502.552	690.506	1004.45	1322.86	1612.19	1868.35	0.665428	0.657917	0.643079	0.670583	0.680203	0.675475	0.696206	0.724375	0.722572	0.718356	0.415577	0.237672	0.17155	0.154222	0.164916	0.155807	0.152492	0.160971	0.136282	0.127835	0.642276	0.682184	0.725959	0.772916	0.805334	0.684848	0.475863	0.63752	0.601637	0.566688	82.4147	105.428	145.602	162.794	209.554	252.667	315.353	322.826	346.681
MAGIC.358	104.018	153.102	212.974	301.164	427.246	603.44	868.79	1145.69	1383.87	1716.58	0.578646	0.528292	0.499614	0.523005	0.53692	0.590664	0.636317	0.648448	0.63338	0.653072	0.479599	0.300195	0.206002	0.154445	0.138809	0.188404	0.223558	0.169661	0.147719	0.152677	0.61095	0.626509	0.508625	0.518579	0.560466	0.617301	0.525233	0.482577	0.417546	0.54901	94.6849	129.651	169.677	215.077	272.854	307.541	375.364	432.425	468.548
MAGIC.360	45.3994	59.8977	78.9752	114.586	163.905	234.046	375.544	539.247	686.192	858.747	0.655282	0.637618	0.602437	0.606865	0.599532	0.597825	0.613987	0.630266	0.624268	0.620977	0.355257	0.387159	0.354764	0.288827	0.241892	0.215536	0.202396	0.188552	0.189683	0.201655	0.685098	0.697025	0.713977	0.745305	0.714522	0.630619	0.712609	0.547556	0.582176	0.488313	49.0433	59.7539	75.0598	91.8543	121.991	163.306	194.741	277.179	352.976
MAGIC.361	57.4425	78.5347	115.225	158.123	222.354	314.179	448.447	600.291	756.797	1031.06	0.599946	0.572612	0.571532	0.592123	0.585116	0.627496	0.677405	0.657851	0.700691	0.71476	0.378109	0.370691	0.329291	0.259105	0.213075	0.177607	0.200582	0.224874	0.21434	0.165489	0.66521	0.673555	0.745235	0.684154	0.641871	0.718404	0.543626	0.562771	0.585623	0.722122	55.6442	75.1223	97.7788	112.491	140.113	167.711	205.401	245.547	277.095
MAGIC.362	68.1897	95.9339	136.75	197.208	282.963	391.285	593.622	833.754	1044.66	1373.3	0.651396	0.607038	0.573844	0.613185	0.609793	0.637475	0.594737	0.626432	0.65948	0.686222	0.424006	0.321935	0.248808	0.215572	0.204176	0.226135	0.210407	0.169107	0.148471	0.117725	0.717909	0.756737	0.745131	0.576395	0.592459	0.656837	0.545038	0.554477	0.536096	0.547409	66.8152	81.541	112.028	131.92	166.2	194.693	239.18	326.61	368.901
MAGIC.363	90.6357	136.748	205.14	275.024	404.607	677.293	1010.07	1287.48	1480.51	1746.98	0.605359	0.552063	0.52475	0.530604	0.492271	0.632847	0.710103	0.735856	0.72818	0.757738	0.318233	0.267289	0.206013	0.188678	0.196692	0.227401	0.206279	0.167386	0.149598	0.123284	0.746646	0.793478	0.699326	0.673948	0.390744	0.495232	0.512397	0.627613	0.587587	0.593363	85.9251	113.381	157.293	186.593	310.215	345.092	407.072	373.035	421.241
MAGIC.364	126.294	181.996	258.659	362.796	517.761	734.712	1144.41	1547.01	1874.24	2205.86	0.559245	0.521762	0.505996	0.526224	0.551424	0.590014	0.650048	0.692027	0.721545	0.743202	0.399097	0.281889	0.21156	0.177933	0.202136	0.23621	0.191392	0.166838	0.132471	0.125341	0.631789	0.716863	0.517002	0.583674	0.415498	0.494589	0.53888	0.538162	0.55247	0.45984	100.692	130.877	166.967	206.148	263.081	325.111	423.092	473.716	513.97
MAGIC.365	123.258	178.609	259.894	382.952	564.955	877.413	1391.87	1773.62	2141.89	2336.28	0.584354	0.56083	0.572691	0.608741	0.645003	0.683128	0.787466	0.824283	0.861769	0.860334	0.416928	0.262888	0.181492	0.152669	0.119083	0.131419	0.0919787	0.0713171	0.0889997	0.0979948	0.636638	0.593378	0.556166	0.487782	0.666319	0.532532	0.712075	0.809029	0.732006	0.787491	93.8705	125.915	162.348	216.648	240.559	392.027	327.817	347.759	332.682
MAGIC.366	63.2782	85.4663	122.855	176.351	248.138	330.208	499.401	715.507	933.492	1291.42	0.728822	0.678853	0.717317	0.729467	0.709951	0.684982	0.673789	0.70771	0.691365	0.706722	0.292099	0.291111	0.283966	0.201121	0.139919	0.178293	0.174448	0.18833	0.140117	0.138291	0.772692	0.723138	0.769897	0.748164	0.790173	0.781498	0.673714	0.62335	0.526737	0.484251	51.0618	68.7014	80.4084	98.0599	134.767	181.392	230.304	297.114	345.963
MAGIC.367	79.3991	112.019	166.123	239.421	349.986	513.105	867.668	1195.37	1456.06	1763.7	0.634398	0.623705	0.643443	0.632822	0.631634	0.617533	0.662788	0.701952	0.737709	0.763886	0.444775	0.353679	0.282892	0.195334	0.149557	0.15514	0.133865	0.132328	0.151813	0.1041	0.666149	0.704813	0.647611	0.590321	0.702507	0.518767	0.57953	0.5342	0.617175	0.675664	67.518	85.8331	115.662	155.74	190.568	281.517	373.28	446.409	429.834
MAGIC.368	63.0064	91.1291	130.056	187.542	267.865	370.811	559.302	795.069	1023.17	1307.49	0.612433	0.622928	0.582569	0.575028	0.549184	0.563817	0.608371	0.657427	0.642183	0.646142	0.428504	0.481435	0.406782	0.275076	0.183293	0.153226	0.182325	0.203128	0.200347	0.180603	0.714989	0.629457	0.663436	0.711814	0.605978	0.602887	0.49757	0.591733	0.694682	0.600319	59.8278	78.3963	98.878	126.308	163.972	199.476	256.349	296.058	338.171
MAGIC.369	73.2262	101.29	144.673	195.435	260.188	358.178	566.629	801.811	1010.97	1280.52	0.711379	0.718626	0.684665	0.674808	0.682159	0.688875	0.716388	0.74297	0.762312	0.771606	0.366031	0.336398	0.240504	0.160253	0.164518	0.152789	0.173166	0.159702	0.137459	0.119357	0.661516	0.759503	0.825935	0.807372	0.637674	0.59218	0.619368	0.665121	0.694884	0.692154	57.5453	78.4151	95.732	111.339	131.222	171.672	267.484	302.094	341.295
MAGIC.370	78.7585	110.766	162.56	229.801	325.712	450.727	704.831	1027.81	1410.76	1739.04	0.605817	0.640506	0.622686	0.603335	0.588209	0.590489	0.648179	0.682798	0.733628	0.759874	0.328068	0.445395	0.356292	0.247097	0.139967	0.149749	0.16584	0.153292	0.147309	0.114266	0.732963	0.633856	0.68315	0.615326	0.71185	0.677916	0.41934	0.51189	0.579685	0.660143	68.7181	88.8118	116.044	142.093	172.695	228.229	310.075	414.358	422.981
MAGIC.371	71.7328	95.2385	132.066	197.945	268.374	355.964	508.2	710.28	922.523	1203.74	0.57352	0.584633	0.553632	0.581298	0.591091	0.593659	0.627589	0.604988	0.588408	0.619124	0.35207	0.327503	0.291201	0.242233	0.175247	0.160292	0.192306	0.209395	0.204637	0.167251	0.735286	0.691227	0.688581	0.738056	0.737795	0.660375	0.685576	0.64227	0.594322	0.600152	69.0513	90.0985	114.679	138.298	166.605	203.569	214.104	275.093	385.927
MAGIC.372	66.1263	92.1316	132.419	195.806	283.864	396.184	535.673	698.281	835.847	1007.75	0.530563	0.535275	0.49859	0.506106	0.51898	0.53659	0.557377	0.567439	0.557527	0.570308	0.449623	0.474897	0.426164	0.280807	0.187255	0.173099	0.164316	0.158945	0.15276	0.169501	0.632902	0.635968	0.5724	0.684546	0.580075	0.628116	0.570183	0.436935	0.55067	0.408055	66.8959	87.1476	112.671	136.012	175.336	223.23	248.084	299.981	351.521
MAGIC.373	52.4222	73.5353	105.386	149.329	206.278	288.919	427.555	608.307	802.5	1076.48	0.646814	0.623847	0.596321	0.586854	0.582104	0.60274	0.64508	0.654716	0.659212	0.688982	0.236987	0.352757	0.325815	0.210335	0.153075	0.151543	0.178783	0.190388	0.185771	0.177367	0.773346	0.723917	0.687143	0.786178	0.722254	0.656036	0.591438	0.672175	0.567566	0.639093	54.5627	71.2685	91.9441	114.16	140.603	163.13	195.25	277.885	315.118
MAGIC.375	81.0121	108.163	157.711	224.025	313.14	426.807	644.835	926.247	1171.42	1466.05	0.635325	0.618085	0.580945	0.578619	0.569028	0.581681	0.578574	0.628646	0.652626	0.694913	0.472848	0.544359	0.409845	0.238468	0.179585	0.181291	0.242257	0.187367	0.144735	0.133079	0.673248	0.618089	0.721619	0.742049	0.512746	0.505867	0.592958	0.633733	0.576491	0.593626	66.9716	85.2656	112.549	136.776	173.689	206.298	291.742	313.869	342.612
MAGIC.376	55.8748	75.6788	101.256	158.563	242.014	361.285	521.828	761.396	994.165	1303.75	0.573255	0.558883	0.544034	0.582399	0.572818	0.599624	0.582047	0.627645	0.628923	0.640353	0.232732	0.336908	0.428294	0.353705	0.242887	0.227648	0.25476	0.230584	0.202496	0.156469	0.775237	0.70761	0.655568	0.665735	0.63347	0.645828	0.638342	0.389825	0.506797	0.528044	61.4246	78.7697	91.8492	122.255	173.033	196.477	260.424	319.114	386.469
MAGIC.377	99.1065	133.114	186.685	272.07	380.858	489.101	636.237	855.176	1076.65	1407.29	0.552681	0.546879	0.510214	0.511606	0.528821	0.541686	0.554969	0.601346	0.599411	0.630897	0.504197	0.439574	0.382419	0.252841	0.197338	0.157812	0.15295	0.172492	0.138654	0.148389	0.670111	0.688473	0.714048	0.716875	0.698404	0.495329	0.505292	0.664551	0.541496	0.529647	88.5895	106.258	128.63	163.878	197.776	220.906	249.674	282.054	334.933
MAGIC.378	34.3486	47.3754	64.5497	91.1658	132.067	191.326	290.202	449.536	721.108	1062.86	0.750269	0.700336	0.737484	0.796436	0.748293	0.765922	0.703911	0.582215	0.668228	0.726127	0.193663	0.180529	0.234893	0.228074	0.219152	0.195308	0.29482	0.395406	0.313185	0.198457	0.776464	0.785096	0.770382	0.791351	0.811513	0.782293	0.744906	0.549346	0.428575	0.544941	38.2947	49.2016	59.3682	59.8779	83.3058	90.8267	120.249	243.139	421.943
MAGIC.379	59.7697	83.8135	120.005	171.766	239.99	326.984	472.626	722.72	1004.11	1342.94	0.705946	0.673508	0.649037	0.643442	0.647824	0.635669	0.640978	0.623137	0.656652	0.700385	0.415027	0.488661	0.4063	0.276856	0.20726	0.160745	0.157213	0.176422	0.165025	0.122031	0.701997	0.659044	0.717822	0.745565	0.81665	0.644315	0.689739	0.550239	0.463322	0.533305	53.9312	70.1247	90.2864	108.099	135.046	171.277	205.734	316.423	396.609
MAGIC.380	72.8112	102.103	142.868	197.637	262.569	345.026	479.386	689.282	864.274	1134.1	0.652021	0.622383	0.591094	0.592842	0.555436	0.579322	0.613836	0.616499	0.609878	0.613548	0.297478	0.3426	0.29319	0.234022	0.182402	0.183171	0.206833	0.151777	0.150461	0.153094	0.744409	0.653186	0.732013	0.72855	0.624633	0.646942	0.72298	0.680766	0.77889	0.63499	62.114	85.8974	108.455	127.38	151.798	180.159	243.718	324.28	353.737
MAGIC.381	83.1054	114.087	158.046	222.493	316.291	420.933	612.543	843.504	1092.73	1421.53	0.692247	0.644014	0.6299	0.668332	0.661713	0.69976	0.729457	0.752914	0.739525	0.696156	0.341447	0.332633	0.317329	0.307964	0.233206	0.18669	0.181466	0.182999	0.167409	0.20748	0.691015	0.651299	0.715625	0.685261	0.665118	0.657741	0.747331	0.654016	0.676383	0.581589	67.5391	83.8211	107.871	126.586	153.797	165.811	187.19	216.977	281.285
MAGIC.382	101.111	133.965	196.088	274.39	369.192	517.774	759.323	1027.96	1310.28	1611.15	0.600872	0.573449	0.577027	0.58685	0.560033	0.597431	0.648716	0.669279	0.67742	0.694761	0.388309	0.391011	0.328222	0.26038	0.182547	0.142642	0.155019	0.153859	0.174137	0.14063	0.667546	0.677017	0.588398	0.561221	0.552254	0.565836	0.495096	0.620669	0.534207	0.439955	83.1026	106.688	135.243	155.917	200.42	231.106	266.921	312.028	371.62
MAGIC.384	112.203	157.204	224.187	310.084	418.493	564.501	795.538	1045.06	1309.15	1576.29	0.699056	0.641882	0.593371	0.611191	0.587761	0.601982	0.641839	0.666418	0.673712	0.691481	0.338802	0.269655	0.176353	0.152921	0.159374	0.180311	0.163186	0.167871	0.154967	0.144462	0.745464	0.786433	0.707427	0.668917	0.649679	0.701314	0.62675	0.674311	0.678182	0.577032	79.7172	108.401	146.61	169.503	209.824	252.735	285.714	336.095	370.421
MAGIC.385	80.3143	125.527	189.762	263.507	359.95	487.622	716.379	1011.41	1246.07	1531.67	0.557754	0.574966	0.518435	0.523674	0.514285	0.512504	0.551751	0.582762	0.590108	0.634766	0.506714	0.406814	0.281694	0.175876	0.136236	0.174458	0.205513	0.174634	0.166176	0.148501	0.620925	0.673496	0.625686	0.628193	0.586637	0.452518	0.411061	0.409669	0.480833	0.562831	71.8605	105.848	141.49	173.95	199.474	257.313	360.668	407.311	467.8
MAGIC.387	83.6762	127.409	179.65	252.95	357.765	492.511	729.427	1001.25	1276.9	1588.51	0.679873	0.615425	0.584771	0.583185	0.613856	0.657535	0.710379	0.735586	0.728406	0.750996	0.382115	0.335682	0.265618	0.213216	0.156076	0.180821	0.192853	0.136007	0.121825	0.12127	0.730748	0.663383	0.659231	0.785119	0.632154	0.698939	0.6782	0.639331	0.583078	0.597032	66.9629	95.7185	125.324	155.429	191.844	227.327	281.041	324.978	336.629
MAGIC.388	16.9106	24.7263	33.7972	46.5103	66.6279	96.7898	146.068	218.814	312.209	448.666	0.815207	0.709048	0.677691	0.692378	0.66492	0.696019	0.672135	0.6679	0.639859	0.656387	0.709343	0.390281	0.230511	0.247694	0.312992	0.269808	0.220453	0.203037	0.20551	0.248758	0.376604	0.733459	0.767352	0.759125	0.737222	0.688796	0.648882	0.804258	0.68516	0.617908	22.5444	33.7357	40.1155	47.0696	62.2065	72.3443	92.8575	118.245	150.882
MAGIC.389	43.8362	58.3894	84.2743	122.134	177.241	253.62	368.088	478.719	604.396	714.347	0.72941	0.685742	0.69216	0.712143	0.680409	0.688476	0.716192	0.689521	0.655103	0.619625	0.267109	0.32654	0.310868	0.310952	0.222559	0.169129	0.154305	0.187841	0.228419	0.243116	0.766128	0.743068	0.762967	0.683885	0.740025	0.723415	0.668619	0.784885	0.568491	0.621231	40.5781	53.533	68.5234	81.1203	111.95	138.422	182.595	191.693	268.821
MAGIC.390	34.4528	46.0278	63.8491	92.3851	132.684	191.538	291.245	422.939	572.757	771.564	0.633983	0.551683	0.576775	0.592658	0.578745	0.584563	0.5957	0.575591	0.595256	0.599522	0.289075	0.224438	0.28155	0.275973	0.306355	0.277326	0.209588	0.168936	0.189356	0.204389	0.74554	0.77147	0.746643	0.745516	0.632741	0.61428	0.488351	0.571627	0.57383	0.487597	43.1674	55.8271	67.1505	87.1111	111.296	137.381	166.392	227.67	277.136
MAGIC.391	66.2595	83.2716	112.036	159.106	227.314	304.209	420.463	588.081	745.556	984.65	0.62092	0.627676	0.623221	0.613268	0.619123	0.665037	0.704041	0.701704	0.696988	0.676388	0.47355	0.484839	0.462826	0.284425	0.193322	0.193074	0.197212	0.184896	0.18869	0.165864	0.69627	0.643824	0.608329	0.664775	0.658497	0.76524	0.747131	0.660255	0.650921	0.63732	66.9229	72.6101	95.3919	109.999	136.052	151.373	162.215	223.314	264.729
MAGIC.392	28.7798	39.3237	52.8482	74.1886	106.747	154.222	222.968	321.082	437.867	622.887	0.682018	0.63259	0.598225	0.660951	0.706679	0.73112	0.749554	0.727731	0.687111	0.68004	0.293004	0.239189	0.249816	0.246881	0.244078	0.224611	0.216938	0.245182	0.227805	0.214388	0.671844	0.784693	0.785854	0.740366	0.72729	0.747503	0.756925	0.717541	0.661079	0.566094	37.0973	46.7114	58.9319	67.2715	77.7152	91.6188	114.282	152.322	181.488
MAGIC.393	13.8567	19.7793	29.0325	41.5119	62.2456	86.2159	137.224	210.509	281.68	428.385	0.800703	0.71163	0.63487	0.628669	0.64926	0.651853	0.66137	0.609691	0.553958	0.495596	0.770367	0.365241	0.248256	0.225644	0.273463	0.317179	0.239934	0.176404	0.200688	0.248322	0.346052	0.751058	0.778412	0.776402	0.771431	0.729851	0.68709	0.778171	0.693329	0.622174	20.3729	29.1625	42.4885	51.4422	67.9456	78.9261	95.0488	142.578	197.934
MAGIC.395	43.3242	60.7467	85.0225	123.738	180.171	261.822	398.298	590.736	799.464	1172.84	0.561146	0.511639	0.521901	0.560274	0.547109	0.549817	0.569412	0.593761	0.624377	0.675031	0.242134	0.213599	0.272316	0.276839	0.247927	0.195202	0.162466	0.212349	0.214995	0.181854	0.77687	0.768585	0.684444	0.614788	0.739221	0.734935	0.538182	0.408	0.516348	0.476549	53.8098	69.1316	88.0595	105.375	140.078	186.465	238.167	316.095	392.302
MAGIC.396	43.3152	60.2771	87.9879	125.442	178.464	235.499	343.601	440.166	554.262	672.056	0.654931	0.67863	0.661817	0.623776	0.594359	0.588819	0.615445	0.573246	0.539555	0.50103	0.274251	0.343022	0.312826	0.23782	0.201522	0.200937	0.188748	0.183715	0.159667	0.165995	0.759863	0.76048	0.779686	0.79159	0.721303	0.641435	0.697561	0.800185	0.638371	0.566879	46.4006	58.8659	73.8255	96.028	120.352	138.626	172.019	240.445	298.326
MAGIC.397	75.6888	106.772	145.871	202.295	274.116	359.525	519.704	716.866	910.915	1178.45	0.674029	0.632852	0.623735	0.652776	0.638369	0.656031	0.699953	0.740684	0.721808	0.694456	0.340467	0.337538	0.302541	0.227295	0.141988	0.160995	0.181322	0.192124	0.170139	0.158502	0.756234	0.721971	0.714873	0.769265	0.615428	0.607111	0.613822	0.674652	0.685524	0.585436	67.7617	85.8198	112.542	124.287	159.613	189.473	188.319	218.492	272.298
MAGIC.398	64.9684	89.4853	131.858	179.457	252.156	351.432	511.938	739.554	953.886	1265.02	0.665031	0.627149	0.601528	0.588638	0.56849	0.590838	0.639294	0.668314	0.6312	0.663804	0.334454	0.338849	0.308011	0.221414	0.184312	0.189055	0.212494	0.224516	0.176473	0.167726	0.734752	0.747595	0.745698	0.788231	0.54749	0.655225	0.525328	0.628417	0.469096	0.575131	58.4052	77.6203	101.365	122.269	152.58	179.63	221.195	270.714	352.132
MAGIC.400	45.6048	63.6549	88.6014	120.421	182.171	275.717	400.626	545.146	735.694	949.837	0.721612	0.703611	0.690201	0.688603	0.672016	0.671274	0.689839	0.673331	0.650884	0.647409	0.294765	0.272454	0.235869	0.194108	0.18243	0.171395	0.144338	0.180865	0.185785	0.208321	0.709586	0.698212	0.73797	0.684218	0.764225	0.704689	0.791008	0.721914	0.676544	0.574155	41.1315	51.8415	72.2484	87.0175	114.428	151.662	214.876	253.253	302.461
MAGIC.401	56.3822	80.1015	111.858	154.929	228.831	322.514	454.482	598.067	779.782	937.212	0.52425	0.533188	0.544414	0.577015	0.581413	0.561472	0.596263	0.59414	0.592579	0.586916	0.254926	0.308193	0.360095	0.291847	0.231078	0.181415	0.170843	0.144496	0.154302	0.187577	0.747513	0.691598	0.677627	0.750237	0.680504	0.671327	0.702049	0.5772	0.516525	0.512734	63.5319	81.2595	102.556	123.675	147.278	215.888	246.161	334.023	426.833
MAGIC.402	60.4312	88.0041	125.496	178.788	262.445	375.291	530.02	764.966	998.732	1326.03	0.625856	0.625271	0.617395	0.597616	0.565285	0.581482	0.582891	0.637943	0.643561	0.65107	0.272905	0.270915	0.277524	0.228703	0.178249	0.165359	0.160204	0.169193	0.201259	0.16655	0.742454	0.776071	0.745929	0.698014	0.712321	0.679071	0.474198	0.449311	0.493781	0.503174	61.9166	77.483	102.596	124.388	165.355	191.191	246.681	310.867	369.603
MAGIC.403	58.5117	80.8963	111.881	163.982	227.749	308.817	468.314	635.41	826.523	1199.07	0.585688	0.514482	0.453091	0.446494	0.430191	0.444541	0.485189	0.500397	0.509972	0.573925	0.44466	0.499777	0.406598	0.292199	0.252477	0.184639	0.182583	0.198775	0.194161	0.176942	0.686731	0.633164	0.633037	0.609209	0.494328	0.423534	0.438353	0.470602	0.360886	0.35138	61.2291	82.9887	108.638	141.377	179.077	211.861	290.268	344.477	461.308
MAGIC.406	44.8211	56.7096	81.0121	118.066	167.49	230.599	399.128	614.645	847.526	1139.52	0.748606	0.716372	0.712734	0.743711	0.724353	0.704936	0.629689	0.564227	0.614797	0.648956	0.288035	0.306328	0.25995	0.2595	0.231106	0.216722	0.319633	0.285478	0.162599	0.142433	0.756734	0.726558	0.784449	0.812935	0.817406	0.810095	0.59108	0.573405	0.584372	0.452925	42.3264	54.7086	66.1067	83.8826	96.1011	125.438	261.932	338.004	429.969
MAGIC.407	35.2049	45.0588	63.2123	94.9038	142.505	209.027	303.721	509.262	723.318	990.414	0.753783	0.730668	0.732496	0.755628	0.779827	0.751026	0.650228	0.577573	0.664179	0.73749	0.243351	0.26968	0.275163	0.250493	0.180719	0.190732	0.282148	0.244384	0.259952	0.18177	0.786093	0.748375	0.789267	0.809419	0.836698	0.760567	0.505511	0.420571	0.427985	0.608001	35.7615	47.1182	60.686	66.7297	78.1815	94.0237	160.899	369.346	363.667
MAGIC.408	64.9093	98.6524	136.121	191.21	269.862	365.241	560.328	846.395	1129.21	1524.89	0.576405	0.608319	0.579442	0.555771	0.530143	0.549049	0.564632	0.645787	0.668758	0.725249	0.248406	0.345025	0.387682	0.268879	0.17303	0.162383	0.189002	0.178903	0.157298	0.134731	0.773376	0.760078	0.754455	0.787365	0.652483	0.478038	0.492251	0.457459	0.523254	0.503317	62.3472	84.0617	113.755	141.477	197.39	236.743	341.001	362.769	505.276
MAGIC.409	76.1097	106.393	150.829	217.781	315.072	442.745	620.08	868.326	1168.32	1559.02	0.72109	0.76228	0.739977	0.744307	0.734013	0.743654	0.762393	0.797515	0.806356	0.816489	0.424098	0.411258	0.333694	0.259038	0.188639	0.139948	0.148192	0.178108	0.161224	0.125034	0.668244	0.725185	0.713504	0.711825	0.711552	0.682612	0.726181	0.794211	0.796042	0.775244	59.1627	70.0549	90.8261	116.368	131.954	151.271	179.421	196.744	231.227
MAGIC.410	108.531	149.907	224.423	308.852	434.382	596.43	841.383	1030.39	1180.38	1366.93	0.5854	0.587658	0.576789	0.600218	0.611675	0.659339	0.674821	0.673895	0.653854	0.645162	0.409328	0.243955	0.219615	0.189168	0.239132	0.216728	0.146215	0.134518	0.130253	0.136263	0.707863	0.777979	0.685179	0.690158	0.659513	0.584538	0.536903	0.613128	0.55438	0.539195	91.8364	113.437	140.225	171.116	199.048	249.426	312.402	375.764	420.457
MAGIC.413	84.4518	116.4	170.664	245.519	352.214	494.727	728.855	989.208	1254.08	1574.71	0.659492	0.635638	0.607077	0.60036	0.607291	0.63675	0.686811	0.722498	0.717964	0.721646	0.44759	0.395016	0.287879	0.205952	0.192621	0.174764	0.179143	0.163132	0.129549	0.147155	0.69111	0.673583	0.696378	0.64565	0.683044	0.621163	0.62712	0.628205	0.681642	0.6569	70.9516	89.7161	114.151	140.247	176.047	217.67	256.084	292.298	350.833
MAGIC.414	46.4738	63.9488	87.192	126.077	182.63	254.518	372.421	513.251	654.594	855.502	0.585361	0.580119	0.540212	0.550366	0.537865	0.545313	0.58024	0.582051	0.586552	0.62162	0.375185	0.40439	0.425217	0.299412	0.211849	0.174049	0.180001	0.204798	0.248927	0.197691	0.728465	0.67571	0.653593	0.691918	0.660087	0.735083	0.572957	0.585707	0.399783	0.470358	54.4417	66.6643	90.6444	111.508	137.029	181.377	226.969	319.042	414.56
MAGIC.416	71.0623	103.367	150.218	215.298	297.984	403.542	563.969	770.684	914.73	1117.45	0.571675	0.545162	0.518727	0.536518	0.527044	0.543015	0.544771	0.529451	0.528657	0.557081	0.469612	0.398705	0.320128	0.234989	0.159855	0.127863	0.191655	0.236831	0.211838	0.240809	0.695574	0.662604	0.655396	0.640304	0.620981	0.615513	0.681403	0.454325	0.401206	0.243266	71.5974	92.4774	131.579	171.967	212.919	267.365	339.105	459.439	539.624
MAGIC.417	89.7839	131.97	191.658	257.846	364.88	513.649	719.457	972.972	1189.19	1495.3	0.573003	0.529146	0.499272	0.480526	0.493549	0.532739	0.570439	0.577111	0.563148	0.589997	0.421998	0.356594	0.240894	0.155697	0.149301	0.146789	0.170047	0.17519	0.186659	0.156019	0.638293	0.666411	0.612993	0.592456	0.650485	0.615806	0.453122	0.476301	0.436381	0.407123	79.0544	110.614	152.039	183.565	229.872	276.083	325.431	393.076	430.552
MAGIC.418	112.946	162.515	235.047	325.698	446.633	633.316	879.3	1157.6	1490.74	1780.08	0.656512	0.607836	0.60306	0.61711	0.620414	0.664844	0.671276	0.679041	0.693757	0.705857	0.408529	0.295701	0.205367	0.180447	0.160367	0.157847	0.163865	0.149095	0.152914	0.150501	0.694683	0.746794	0.689288	0.715945	0.672266	0.597596	0.511535	0.575919	0.430219	0.457258	82.1322	110.766	139.976	156.872	194.827	248.263	313.446	372.473	455.197
MAGIC.419	64.3897	97.8847	144.713	203.445	287.014	423.86	615.778	908.504	1161.31	1473.68	0.597302	0.570678	0.488743	0.498739	0.516247	0.530406	0.578936	0.602834	0.609863	0.645295	0.407933	0.329822	0.299566	0.225518	0.196026	0.149058	0.14627	0.154288	0.125841	0.12172	0.69956	0.747477	0.71071	0.606715	0.6216	0.619185	0.500118	0.573093	0.391012	0.468667	63.226	88.3483	130.157	170.631	201.786	277.464	374.103	359.921	426.165
MAGIC.420	96.6229	132.133	188.499	256.747	370.58	531.212	831.446	1152.95	1452.28	1761.57	0.625366	0.631403	0.610984	0.590234	0.580353	0.612952	0.656544	0.700122	0.711135	0.710903	0.349017	0.364231	0.333642	0.218655	0.182753	0.174909	0.181299	0.199805	0.224859	0.219548	0.63742	0.702112	0.646129	0.711171	0.691525	0.473626	0.494937	0.579787	0.568701	0.609663	78.5039	96.7915	127.903	141.6	186.767	245.738	309.287	331.856	389.803
MAGIC.421	58.8862	87.1461	127.905	176.414	255.288	355.66	496.561	694.448	874.636	1147.87	0.565717	0.546802	0.499424	0.46991	0.45719	0.466999	0.48668	0.500323	0.489313	0.538605	0.399322	0.41366	0.351111	0.274571	0.149052	0.156445	0.198557	0.198119	0.166799	0.176944	0.708717	0.721311	0.68216	0.6819	0.562456	0.530707	0.537325	0.646137	0.484078	0.375893	62.4643	83.7458	108.504	143.908	182.945	222.062	299.272	382.333	536.264
MAGIC.423	55.7026	95.2927	143.158	193.423	314.099	494.942	813.551	1184.87	1521.2	1878.37	0.769433	0.747185	0.667427	0.702577	0.723572	0.657559	0.64279	0.691672	0.784457	0.870126	0.161488	0.231652	0.181515	0.175492	0.177333	0.153094	0.163523	0.108041	0.0745681	0.0751633	0.837467	0.752144	0.729378	0.76597	0.843212	0.59672	0.59993	0.459785	0.55279	0.683379	48.5958	66.5222	83.4245	94.1037	144.581	211.851	359.554	610.071	538.55
MAGIC.424	40.6692	56.0593	76.2865	110.445	152.573	208.651	290.172	426.147	570.153	769.479	0.689886	0.664685	0.646619	0.66122	0.593152	0.581571	0.60533	0.601391	0.563297	0.568505	0.285881	0.304804	0.259008	0.232951	0.198053	0.169868	0.170716	0.176188	0.253086	0.191162	0.757721	0.758888	0.741992	0.808137	0.730865	0.706225	0.759842	0.705065	0.623007	0.572463	42.4256	56.6024	72.8622	86.4402	117.149	145.176	178.017	230.999	301.513
MAGIC.425	57.1978	77.0127	113.581	165.45	236.809	338.52	503.051	696.457	876.081	1170.77	0.646527	0.609884	0.565123	0.564187	0.589726	0.637009	0.666217	0.663816	0.655495	0.667878	0.438924	0.470515	0.302247	0.226834	0.1931	0.174373	0.149832	0.174436	0.178056	0.16576	0.663108	0.648728	0.71657	0.715435	0.713603	0.728389	0.689365	0.598742	0.678687	0.464169	56.3536	73.459	97.7995	120.898	149.617	173.198	230.695	261.753	312.061
MAGIC.426	83.4588	118.043	171.439	246.302	351.505	493.253	739.162	1011.94	1265.95	1438.95	0.654145	0.634201	0.609965	0.65028	0.601255	0.632074	0.618581	0.624578	0.602337	0.622764	0.344041	0.302043	0.268197	0.202066	0.144606	0.14362	0.223803	0.192266	0.1913	0.190584	0.698784	0.684111	0.684609	0.665405	0.77347	0.660199	0.618028	0.533298	0.585803	0.362199	65.5772	90.982	123.651	143.937	197.996	236.348	314.328	421.412	457.57
MAGIC.427	92.4999	128.222	187.606	260.235	356.171	488.628	686.881	951.693	1217.88	1562.76	0.635754	0.595007	0.583577	0.594464	0.595601	0.638666	0.668139	0.66802	0.659154	0.718482	0.420516	0.35431	0.247469	0.196954	0.157714	0.196707	0.204108	0.157327	0.129314	0.152142	0.666106	0.684078	0.628113	0.707918	0.551972	0.615686	0.45942	0.461301	0.528072	0.547197	77.4017	99.7544	129.6	154.378	187.273	220.566	272.746	353.186	383.61
MAGIC.428	76.309	115.84	167.617	236.376	325.905	452.626	650.893	896.517	1114.1	1447.79	0.620103	0.58803	0.554203	0.569317	0.569599	0.583941	0.603188	0.628021	0.628902	0.671352	0.445174	0.2891	0.233936	0.186593	0.189865	0.176059	0.196448	0.163639	0.149447	0.131484	0.677529	0.768232	0.664348	0.70666	0.626702	0.64247	0.61644	0.479228	0.351233	0.612704	71.0156	103.078	136.66	154.496	202.296	241.196	301.592	340.189	410.3
MAGIC.429	41.7294	55.5987	78.5493	113.245	168.338	248.794	363.46	533.502	747.525	1009.19	0.620778	0.581723	0.558566	0.572755	0.556047	0.564765	0.572938	0.573305	0.566545	0.529996	0.266489	0.306458	0.257576	0.191709	0.173149	0.188776	0.198192	0.183696	0.188634	0.169872	0.761945	0.645629	0.702107	0.696851	0.702092	0.609553	0.632401	0.66194	0.557463	0.366237	50.1691	60.9721	82.0294	103.049	132.237	169.79	207.928	297.477	379.136
MAGIC.430	79.8619	100.477	124.485	167.821	222.651	299.958	426.871	576.717	727.034	912.001	0.686436	0.70187	0.685874	0.698331	0.70747	0.725375	0.724849	0.66613	0.65843	0.637589	0.345598	0.36525	0.314821	0.206708	0.179043	0.170598	0.204423	0.217106	0.227891	0.195189	0.729246	0.765639	0.724067	0.763037	0.787024	0.809523	0.778913	0.715329	0.65545	0.530509	67.9141	79.6323	89.8153	110.041	121.504	137.236	161.791	230.091	325.628
MAGIC.431	76.3783	109.481	155.464	221.134	308.804	418.719	595.857	780.498	1051.27	1406.23	0.689549	0.672039	0.624722	0.629078	0.591215	0.616005	0.654303	0.670039	0.673801	0.6922	0.419022	0.448702	0.334563	0.219224	0.194698	0.177779	0.191239	0.182936	0.182982	0.183437	0.689994	0.709769	0.68744	0.76795	0.644872	0.670081	0.656664	0.52902	0.496158	0.500498	62.4293	86.312	111.272	128.31	169.909	192.655	222.199	241.272	302.246
MAGIC.432	76.2547	107.594	144.381	212.435	304.275	413.709	590.051	799.301	1031.48	1312.8	0.608448	0.582418	0.547349	0.562225	0.530122	0.534282	0.554716	0.586703	0.605048	0.63175	0.350522	0.402863	0.421391	0.344518	0.234653	0.185778	0.159796	0.16014	0.179143	0.1697	0.683915	0.669288	0.516715	0.574067	0.594288	0.502079	0.546817	0.458091	0.590495	0.519367	67.6201	88.6963	115.42	134.655	180.523	235.617	277.307	334.037	375.474
MAGIC.433	75.3213	110.628	161.645	232.371	319.613	443.004	652.981	911.277	1205.39	1563.44	0.580995	0.594631	0.559126	0.570894	0.588587	0.619273	0.667811	0.670756	0.67438	0.703285	0.345304	0.410826	0.341993	0.220748	0.152976	0.164289	0.200075	0.164686	0.142025	0.118715	0.694013	0.68949	0.651352	0.615741	0.568231	0.58771	0.535928	0.4987	0.566636	0.410454	71.4553	91.0219	121.389	155.236	191.97	233.582	281.235	323.674	375.644
MAGIC.434	104.545	159.733	231.772	329.712	462.482	673.433	1048.27	1436.32	1712.19	2141.32	0.662255	0.617958	0.597351	0.599591	0.599708	0.630831	0.69086	0.705513	0.724621	0.751926	0.294297	0.271253	0.247747	0.206039	0.175912	0.190004	0.185438	0.120851	0.13276	0.158806	0.764826	0.748698	0.703663	0.527845	0.621688	0.579702	0.588629	0.632249	0.648634	0.570408	78.5403	108.669	143.522	181.644	226.981	310.786	365.838	347.693	414.856
MAGIC.435	98.7278	138.428	197.504	274.444	361.93	493.459	683.343	955.485	1189.01	1641.71	0.518276	0.466533	0.450241	0.459325	0.441452	0.481713	0.508381	0.556607	0.569729	0.639964	0.684893	0.410791	0.331022	0.268709	0.16536	0.151821	0.162344	0.190419	0.174109	0.163896	0.586453	0.529923	0.544811	0.540513	0.420054	0.318702	0.514427	0.565785	0.343229	0.309448	91.9297	122.53	154.759	194.516	237.835	275.773	327.468	394.631	496.215
MAGIC.436	105.705	142.456	205.79	305.544	463.127	687.389	990.854	1252.92	1435.77	1640.38	0.636548	0.593816	0.579936	0.587277	0.636272	0.66307	0.738547	0.76194	0.774083	0.717296	0.385921	0.365866	0.34535	0.278203	0.220758	0.167368	0.142571	0.167365	0.154554	0.204207	0.719835	0.686667	0.705485	0.754238	0.584154	0.536081	0.567076	0.574118	0.635399	0.671721	79.9692	106.334	134.644	206.159	259.066	293.191	320.099	275.073	275.285
MAGIC.437	48.8338	66.5301	94.7044	135.192	188.086	264.607	389.326	540.216	698.498	897.301	0.647979	0.608409	0.572894	0.583672	0.573244	0.570067	0.606677	0.631771	0.646139	0.651105	0.463977	0.425337	0.34308	0.245059	0.192062	0.219602	0.228845	0.202059	0.183386	0.163034	0.677954	0.700833	0.722238	0.706583	0.659942	0.708794	0.484493	0.644272	0.69673	0.721105	50.1425	67.118	87.0864	102.872	124.242	157.203	220.535	236.203	256.225
MAGIC.438	62.9792	85.8737	121.147	169.463	234.028	321.36	454.904	624.545	862.117	1147.48	0.638944	0.555093	0.50595	0.528351	0.537775	0.567944	0.582662	0.596784	0.548002	0.602479	0.411791	0.369391	0.278395	0.187517	0.173374	0.186281	0.238398	0.202711	0.245557	0.211541	0.734443	0.726414	0.653988	0.685583	0.750325	0.505857	0.590324	0.539507	0.604777	0.444455	58.833	83.4184	107.254	125.623	147.139	174.449	203.684	274.012	379.003
MAGIC.439	51.9028	75.6399	109.118	152.392	218.347	298.573	426.495	628.795	805.16	1068.95	0.6464	0.647742	0.614468	0.58292	0.571083	0.594191	0.617473	0.633121	0.612225	0.633349	0.351597	0.355689	0.345835	0.239644	0.193067	0.198032	0.173502	0.16943	0.193774	0.172025	0.69748	0.709971	0.72424	0.736036	0.707002	0.614146	0.620388	0.676875	0.652593	0.483949	53.0344	67.8845	87.3875	111.661	142.628	170.51	194.407	267.629	306.634
MAGIC.440	77.9057	114.882	163.231	233.63	323.598	449.38	643.493	877.957	1172.86	1484.44	0.701916	0.667798	0.626401	0.64893	0.651287	0.665756	0.695962	0.701337	0.714494	0.730395	0.300254	0.297504	0.243078	0.176349	0.17937	0.178197	0.162409	0.19032	0.172933	0.14937	0.711526	0.801179	0.702247	0.807928	0.646235	0.582136	0.619233	0.610159	0.677013	0.532214	63.4572	85.2766	116.109	120.657	153.942	178.783	224.815	250.064	323.326
MAGIC.441	100.67	141.598	205.113	278.649	389.785	525.189	748.973	1052.14	1355.45	1687.32	0.635216	0.624674	0.61449	0.60003	0.602693	0.618977	0.659275	0.715192	0.75839	0.774051	0.374328	0.356243	0.29138	0.191182	0.145961	0.13895	0.138702	0.144647	0.137983	0.150639	0.729465	0.721516	0.714078	0.785265	0.652703	0.634355	0.61349	0.521504	0.770632	0.72687	77.686	99.5717	123.351	152.85	194.21	220.149	254.168	277.406	290.177
MAGIC.442	86.5669	126.994	184.56	258.532	357.024	488.846	715.746	962.349	1232.31	1547.72	0.693472	0.619009	0.620985	0.646038	0.628307	0.647064	0.687477	0.719511	0.739509	0.772684	0.331044	0.281067	0.22386	0.165882	0.181612	0.187657	0.154463	0.129405	0.133694	0.131509	0.707253	0.739248	0.606173	0.64823	0.607619	0.583089	0.635551	0.655227	0.652071	0.647678	70.7535	90.4466	125.13	139.161	170.676	224.29	282.242	311.646	353.588
MAGIC.443	54.1168	80.1286	117.361	166.048	226.2	310.492	442.813	626.611	821.593	1175.46	0.7393	0.694736	0.649643	0.633188	0.634014	0.640389	0.681929	0.641696	0.707603	0.708617	0.383477	0.407107	0.328899	0.226072	0.192522	0.19131	0.21214	0.285402	0.191286	0.159639	0.72751	0.686694	0.73903	0.762848	0.693414	0.622787	0.773992	0.593576	0.623314	0.597204	50.0891	68.2115	92.3195	111.04	129.046	165.632	200.354	274.762	305.926
MAGIC.446	106.303	151.831	223.698	315.705	402.118	511.491	647.201	725.647	832.784	984.822	0.601781	0.561121	0.532278	0.546024	0.522806	0.528047	0.537278	0.471082	0.467022	0.50278	0.430634	0.314802	0.252006	0.203896	0.175534	0.156777	0.193159	0.253628	0.271211	0.206903	0.627101	0.685939	0.715592	0.692161	0.633912	0.698687	0.712797	0.529694	0.358792	0.318329	82.5263	113.231	161.322	185.937	229.403	246.466	302.607	367.126	448.253
MAGIC.447	73.0723	100.017	144.632	206.53	296.031	422.332	596.37	796.668	987.487	1189.58	0.683083	0.608803	0.560078	0.562282	0.573302	0.573193	0.579562	0.556204	0.526856	0.54442	0.391228	0.320128	0.259084	0.234877	0.188198	0.212954	0.228206	0.248517	0.217254	0.246753	0.70242	0.671287	0.767094	0.609957	0.778972	0.594647	0.527078	0.53447	0.473066	0.325376	62.5932	83.9703	107.096	136.17	166.438	225.986	280.986	361.983	424.318
MAGIC.448	89.9069	129.405	196.604	283.017	392.841	527.984	718.098	998.071	1184	1289.38	0.628709	0.577263	0.538471	0.563534	0.555372	0.548066	0.547228	0.54931	0.570318	0.551427	0.28906	0.233254	0.22921	0.193542	0.201087	0.207415	0.250741	0.244946	0.25414	0.255427	0.766961	0.66436	0.695157	0.66704	0.782708	0.675544	0.723749	0.46345	0.438539	0.33853	77.797	100.709	137.317	164.155	213.729	246.11	324.859	392.03	466.266
MAGIC.449	56.7528	82.5906	124.096	179.541	255.833	353.613	515.806	722.167	912.047	1229.33	0.660665	0.637948	0.640809	0.602681	0.577464	0.574254	0.593291	0.631013	0.610475	0.64757	0.381193	0.362823	0.420951	0.286005	0.234437	0.228401	0.202598	0.2519	0.232236	0.229462	0.719337	0.685754	0.609326	0.636485	0.619523	0.622663	0.622417	0.617871	0.63005	0.494847	54.5859	68.636	92.9942	123.496	154.458	183.633	214.74	256.617	330.694
MAGIC.450	60.8823	80.1873	118.841	166.877	232.891	314.264	447.318	645.881	835.784	1076.87	0.675108	0.670636	0.647305	0.660982	0.666442	0.688878	0.718564	0.71962	0.689457	0.700668	0.317164	0.404118	0.308482	0.220396	0.16609	0.192771	0.214172	0.162458	0.153662	0.157194	0.748345	0.641484	0.727627	0.626043	0.743892	0.701578	0.780533	0.816306	0.773283	0.700429	53.8288	67.8191	87.0128	101.334	122.897	147.57	181.834	209.008	255.975
MAGIC.451	118.963	172.477	250.228	351.225	488.311	684.06	986.902	1330.69	1685.84	1998.46	0.626365	0.605418	0.569178	0.577431	0.584851	0.615714	0.66851	0.710247	0.718503	0.746347	0.431559	0.362561	0.310557	0.225522	0.154912	0.144416	0.173553	0.178018	0.170126	0.158859	0.737547	0.73445	0.666348	0.603607	0.628219	0.520034	0.586233	0.559944	0.453278	0.448558	97.0438	114.554	153.762	197.729	232.744	263.34	310.708	384.559	438.465
MAGIC.453	88.1709	118.793	181.741	264.485	371.252	530.218	773.341	1059.17	1361.93	1624.37	0.576247	0.574009	0.51969	0.493757	0.464834	0.498605	0.516802	0.543721	0.569154	0.568678	0.421963	0.444421	0.350199	0.229541	0.161721	0.182355	0.195794	0.173979	0.145291	0.124022	0.676359	0.671131	0.635323	0.649536	0.62937	0.520462	0.512135	0.596574	0.515367	0.465276	76.163	94.8981	139.926	176.751	235.883	268.086	358.07	437.707	467.336
MAGIC.454	70.0564	117.836	174.23	239.185	338.556	471.642	650.283	914.376	1123.11	1530.76	0.598129	0.535348	0.481169	0.476311	0.459289	0.503177	0.570774	0.594883	0.592438	0.657483	0.348677	0.371292	0.275851	0.165816	0.145315	0.160928	0.172326	0.159658	0.158698	0.138163	0.697234	0.722581	0.71336	0.69931	0.594025	0.446431	0.675182	0.4043	0.456724	0.392852	64.2158	104.266	139.432	162.02	211.039	245.243	292.031	364.899	452.949
MAGIC.455	49.885	61.3063	85.9147	125.922	177.505	251.793	360.431	492.461	647.947	852.625	0.802774	0.679745	0.708298	0.72341	0.726385	0.68731	0.662111	0.668126	0.647301	0.645589	0.315524	0.301821	0.311014	0.267758	0.264692	0.199364	0.155328	0.13979	0.155982	0.161351	0.648937	0.7422	0.742442	0.776517	0.813567	0.835556	0.844919	0.768448	0.703189	0.58915	40.1601	50.3018	57.572	67.1326	85.8508	119.914	161.849	206.345	271.354
MAGIC.456	71.5516	99.8627	143.364	210.042	296.936	403.495	590.587	829.051	1133.38	1523.09	0.707357	0.700864	0.668837	0.682884	0.684982	0.693819	0.693123	0.751018	0.769764	0.828057	0.35695	0.404049	0.297881	0.22014	0.149538	0.153953	0.158788	0.160372	0.15077	0.142854	0.745157	0.7437	0.693941	0.650801	0.801569	0.711463	0.725204	0.748312	0.764326	0.76812	61.4678	75.3668	100.124	117.797	136.432	158.084	232.094	284.299	341.971
MAGIC.457	93.4176	133.65	197.773	280.76	391.3	517.219	728.198	1016.54	1336.52	1683.68	0.629614	0.594309	0.559109	0.572729	0.566343	0.603886	0.658486	0.712217	0.706038	0.736285	0.390918	0.390128	0.344782	0.238211	0.167081	0.14121	0.13957	0.167331	0.169666	0.120634	0.709005	0.67907	0.6461	0.566124	0.58853	0.646027	0.646513	0.646246	0.613926	0.678866	75.428	102.459	132.81	167.108	211.271	228.867	273.842	282.009	384.793
MAGIC.458	95.033	150.512	214.339	293.691	405.621	562.535	814.172	1127.47	1443.22	1821.09	0.620968	0.55469	0.544482	0.58414	0.60103	0.635457	0.694205	0.699047	0.688155	0.730882	0.247829	0.2226	0.196471	0.166677	0.14608	0.166805	0.185064	0.151139	0.125296	0.122353	0.778206	0.705226	0.642017	0.659087	0.682406	0.633981	0.703517	0.565893	0.561348	0.630192	79.5736	109.805	145.139	167.586	193.557	224.25	265.096	295.52	379.797
MAGIC.460	66.0994	104.351	145.198	189.309	261.166	345.658	471.834	641.192	852.095	1139.93	0.67561	0.626228	0.563558	0.54799	0.565057	0.549322	0.589563	0.593716	0.608078	0.630925	0.500341	0.380988	0.286095	0.23398	0.186923	0.205336	0.242963	0.221213	0.179051	0.170176	0.702877	0.717154	0.640798	0.70479	0.713174	0.724147	0.757573	0.838023	0.561857	0.617632	60.6093	80.9946	105.476	132.872	158.432	187.289	220.407	274.4	324.66
MAGIC.461	86.52	125.043	166.165	221.351	292.829	417.055	597.011	826.595	1060.93	1412.62	0.632432	0.593042	0.560066	0.560302	0.57355	0.634883	0.66849	0.66747	0.660426	0.697365	0.407768	0.323	0.271532	0.185164	0.142501	0.144886	0.17293	0.176489	0.179258	0.129976	0.724183	0.738173	0.718965	0.6585	0.644125	0.627777	0.693505	0.696409	0.562817	0.607319	73.0438	95.9623	120.481	144.142	173.801	207.869	250.113	280.402	374.486
MAGIC.462	46.3509	67.1817	101.29	148.777	213.074	305.667	446.481	630.318	811.031	1101.94	0.740416	0.704018	0.679534	0.663364	0.623192	0.658181	0.668097	0.65596	0.63262	0.595912	0.349482	0.344114	0.307466	0.269963	0.23371	0.240944	0.19594	0.229423	0.195934	0.205591	0.748125	0.703899	0.756787	0.670928	0.720116	0.724706	0.731589	0.743731	0.488897	0.416198	43.5942	61.1399	74.0643	94.3363	135.185	176.165	202.42	246.968	365.127
MAGIC.464	70.7483	103.52	157.727	220.164	309.956	431.313	618.893	892.761	1162.08	1457.96	0.655616	0.611186	0.593363	0.572113	0.567472	0.580946	0.59098	0.622222	0.601444	0.575895	0.337879	0.307756	0.261444	0.18436	0.154965	0.176031	0.188581	0.19926	0.149356	0.134402	0.733759	0.719262	0.76094	0.642763	0.63006	0.690125	0.749467	0.774295	0.654127	0.557382	62.1928	82.6195	104.28	137.91	174.233	213.836	266.83	335.546	399.947
MAGIC.465	34.3894	46.2509	64.0757	90.8532	123.421	158.354	222.815	323.559	443.15	598.565	0.844459	0.834719	0.833451	0.865579	0.843083	0.852106	0.833266	0.822359	0.790301	0.759634	0.223316	0.243808	0.260032	0.202064	0.160236	0.160655	0.188922	0.218227	0.226574	0.193776	0.767496	0.800974	0.723206	0.841806	0.8513	0.857623	0.839263	0.816383	0.785073	0.875974	30.0921	36.3438	42.2503	48.2094	58.792	63.4321	82.5061	102.957	139.82
MAGIC.466	107.835	154.748	206.752	275.178	388.233	535.696	764.441	1058.03	1229.15	1579.46	0.476987	0.44718	0.422884	0.446042	0.495059	0.528704	0.559192	0.611426	0.623938	0.652308	0.470651	0.303183	0.216533	0.171621	0.188182	0.17006	0.129225	0.137404	0.164466	0.144996	0.651657	0.729196	0.607263	0.591547	0.518145	0.515128	0.557308	0.494887	0.444612	0.498417	97.9242	131.935	166.297	196.311	243.57	287.668	345.676	398.784	419.842
MAGIC.467	90.3328	130.046	189.2	257.173	349.135	464.972	691.751	968.801	1264.39	1567.69	0.749362	0.669311	0.620504	0.615373	0.603303	0.608878	0.669267	0.724041	0.756541	0.776485	0.392459	0.340409	0.286721	0.189014	0.137007	0.157823	0.181198	0.15277	0.121155	0.107768	0.71204	0.740048	0.779573	0.788901	0.719699	0.739139	0.672215	0.542068	0.565596	0.632755	62.9647	91.7336	124.657	145.46	174.714	209.469	272.258	304.256	301.024
MAGIC.468	119.458	193.719	279.706	383.629	537.385	749.855	1103.29	1515.07	1706.13	1976.05	0.59672	0.525682	0.509242	0.49896	0.517942	0.568186	0.618755	0.655754	0.676404	0.668976	0.54332	0.346847	0.247863	0.18209	0.155932	0.179051	0.176515	0.145131	0.141607	0.17463	0.597168	0.624669	0.697053	0.542906	0.469077	0.485708	0.479868	0.469323	0.501108	0.415919	90.6086	129.882	167.171	203.019	260.68	352.999	415.459	564.637	506.165
MAGIC.469	79.091	120.924	173.747	238.597	330.581	456.02	699.092	964.868	1241.13	1548.37	0.641178	0.584006	0.583274	0.596811	0.572161	0.602002	0.676388	0.708051	0.716936	0.74072	0.401381	0.308666	0.249417	0.166635	0.160694	0.162045	0.157059	0.145887	0.148049	0.143143	0.63134	0.676569	0.609053	0.707957	0.690836	0.681966	0.525927	0.65348	0.46265	0.542036	67.4347	97.3081	123.04	149.981	195.105	229.556	281.307	327.05	433.668
MAGIC.470	144.082	214.429	306.097	414.136	566.57	761.74	998.895	1197.34	1398.99	1714.85	0.485548	0.460775	0.455111	0.484482	0.506183	0.550012	0.561239	0.557572	0.566666	0.619139	0.442516	0.271131	0.188748	0.161184	0.142517	0.139541	0.128271	0.145685	0.134233	0.126067	0.681604	0.637204	0.452994	0.508269	0.581587	0.59655	0.6537	0.526125	0.430535	0.426658	116.532	158.045	217.061	262.317	311.876	341.827	377.087	421.018	475.557
MAGIC.471	114.16	175.204	245.335	332.66	464.847	641.357	902.628	1167.63	1356.85	1588.53	0.464776	0.470772	0.441848	0.455859	0.467681	0.512914	0.512676	0.522737	0.513541	0.550731	0.580107	0.485239	0.31068	0.236792	0.201375	0.199383	0.163111	0.137406	0.135508	0.127857	0.605836	0.678615	0.64175	0.604998	0.570282	0.645838	0.53463	0.551095	0.557617	0.498703	105.622	144.311	185.695	214.469	261.825	315.634	383.989	439.9	529.69
MAGIC.473	98.1932	149.356	211.593	291.544	399.504	545.707	725.654	871.179	1048.31	1179.99	0.602736	0.545026	0.529778	0.564776	0.566712	0.56016	0.53452	0.543818	0.531628	0.522475	0.325212	0.240229	0.197821	0.175341	0.1496	0.169548	0.193638	0.234259	0.269524	0.276437	0.742332	0.702243	0.696834	0.641701	0.712702	0.761994	0.515943	0.482484	0.366807	0.342779	85.0112	118.227	148.117	176.922	214.608	253.876	344.703	347.925	405.805
MAGIC.474	114.698	169.56	243.3	335.979	479.269	661.757	934.045	1176.69	1385.72	1512.13	0.602962	0.538719	0.485887	0.487759	0.49668	0.512164	0.539739	0.536241	0.511427	0.502264	0.443541	0.231025	0.196093	0.17912	0.163761	0.186791	0.182828	0.149198	0.141457	0.13743	0.645003	0.753877	0.67904	0.590058	0.451819	0.558028	0.53653	0.520232	0.332281	0.378682	95.4582	131.739	175.909	219.962	263.28	349.693	445.399	564.386	679.121
MAGIC.475	96.9245	130.899	187.95	255.333	341.574	438.237	595.065	823.723	1128.87	1475.5	0.670475	0.670299	0.667465	0.671514	0.671241	0.70832	0.743031	0.761024	0.734549	0.754524	0.362085	0.258244	0.199883	0.14151	0.139751	0.160425	0.145319	0.138128	0.145241	0.14744	0.676379	0.741235	0.763935	0.788056	0.677873	0.792156	0.70934	0.837956	0.635395	0.628915	72.2703	96.9036	116.797	132.012	163.803	190.007	211.632	236.232	290.212
MAGIC.476	93.1013	137.353	208.196	294.679	408.412	576.494	851.672	1170.66	1451.33	1760.43	0.639971	0.595868	0.554329	0.569108	0.582067	0.611774	0.660711	0.664862	0.675627	0.679427	0.446508	0.289941	0.203235	0.172744	0.197676	0.171015	0.196366	0.16729	0.164004	0.143429	0.653332	0.746084	0.677758	0.66127	0.757372	0.574788	0.606238	0.514893	0.530769	0.411898	78.4862	105.812	139.406	165.173	195.061	247.394	288.809	358.555	424.798
MAGIC.478	83.7578	119.312	171.673	244.328	338.687	474.013	708.088	956.948	1171.71	1371.16	0.672193	0.658657	0.623696	0.617106	0.629845	0.66148	0.715253	0.707234	0.706141	0.706105	0.313776	0.365462	0.300085	0.208168	0.171161	0.15082	0.127448	0.141099	0.177042	0.201466	0.770093	0.732909	0.659963	0.725865	0.665747	0.669795	0.780468	0.478454	0.434354	0.495597	69.5044	87.4477	119.093	141.372	180.117	237.394	269.216	364.452	415.887
MAGIC.479	138.228	179.148	234.219	309.305	409.421	552.246	791.47	1041.96	1261.89	1548.3	0.591572	0.58986	0.568475	0.590347	0.606321	0.628456	0.653712	0.704388	0.7191	0.7296	0.437513	0.380173	0.268054	0.201543	0.176884	0.145153	0.152855	0.163722	0.163737	0.137285	0.62519	0.718221	0.691674	0.602764	0.598206	0.568306	0.493512	0.457551	0.576586	0.600625	102.102	120.911	154.905	182.288	206.861	236.876	279.516	346.486	355.308
MAGIC.480	62.6258	78.9816	102.804	144.055	204.537	288.028	420.778	607.174	816.221	1068.32	0.709177	0.730329	0.719609	0.717995	0.698179	0.713802	0.742184	0.776424	0.731287	0.736473	0.247243	0.305057	0.299843	0.263639	0.200722	0.171954	0.203082	0.192066	0.200143	0.168947	0.740295	0.752403	0.774725	0.717399	0.71629	0.710979	0.79611	0.663866	0.680404	0.723504	55.8684	62.2623	77.56	89.3349	107.139	129.268	156.793	187.885	250.742
MAGIC.481	75.5207	121.981	167.5	233.494	320.966	463.458	667.338	925.903	1232.77	1588.11	0.614058	0.659827	0.598567	0.586881	0.588008	0.612731	0.670774	0.712382	0.729392	0.732129	0.390604	0.298866	0.246413	0.189205	0.166873	0.137965	0.1674	0.138682	0.131759	0.144114	0.636385	0.744453	0.815128	0.72693	0.772886	0.686701	0.546928	0.630779	0.716368	0.650006	69.721	88.071	122.745	123.946	175.138	229.047	284.008	293.327	343.185
MAGIC.482	78.568	110.159	159.641	227.051	318.881	441.351	619.108	868.769	1072.36	1396.72	0.570225	0.56766	0.563127	0.578498	0.543352	0.556245	0.593908	0.639077	0.61837	0.650003	0.451205	0.408534	0.384846	0.331822	0.211089	0.178669	0.180386	0.193322	0.180047	0.157121	0.690927	0.593928	0.621218	0.60849	0.554341	0.430806	0.512804	0.535925	0.455056	0.46818	73.6404	91.0618	113.017	136.459	191.005	217.631	266.584	334.228	413.363
MAGIC.483	63.276	84.4005	120.404	176.07	246.217	338.065	464.491	627.644	818.952	1053.44	0.65181	0.631628	0.601662	0.606787	0.591533	0.624252	0.64878	0.646564	0.652437	0.662072	0.325711	0.394029	0.338205	0.24191	0.176079	0.171664	0.215286	0.174362	0.140326	0.137498	0.726972	0.697234	0.68042	0.790365	0.664142	0.645631	0.650062	0.728149	0.728291	0.598195	59.9231	71.7354	90.6539	112.479	146.085	157.343	199.01	271.998	304.761
MAGIC.484	74.7776	101.064	144.597	214.207	304.353	412.671	571.248	787.358	927.175	1137.29	0.670872	0.676914	0.681145	0.660754	0.65305	0.608564	0.590773	0.549815	0.563713	0.593039	0.326794	0.395764	0.349586	0.29323	0.236684	0.176562	0.181557	0.186463	0.180726	0.166381	0.74784	0.692009	0.657687	0.63176	0.700675	0.663527	0.613585	0.371903	0.423178	0.483515	63.5774	78.1924	98.6818	122.539	148.102	202.769	280.606	434.866	506.745
MAGIC.485	86.4763	118.217	172.252	257.762	366.192	489.871	681.489	900.349	1142.74	1413.89	0.694596	0.698416	0.673538	0.701413	0.690527	0.712228	0.73711	0.730782	0.725184	0.724977	0.361071	0.392557	0.32388	0.222249	0.145862	0.137378	0.165597	0.163604	0.178263	0.211058	0.689654	0.651865	0.713752	0.703121	0.667206	0.696961	0.773783	0.731938	0.594133	0.634092	63.8295	82.4554	106.786	124.113	153.836	181.641	211.632	253.633	283.122
MAGIC.487	67.7729	92.9444	135.509	196.767	280.984	381.998	539.931	776.792	1015.8	1336.85	0.651586	0.659272	0.632123	0.629903	0.61485	0.620032	0.644772	0.703639	0.715559	0.71674	0.346512	0.408584	0.322753	0.252611	0.193294	0.169067	0.167426	0.218089	0.224744	0.179891	0.733458	0.693879	0.692701	0.739862	0.701854	0.644225	0.583658	0.65713	0.565337	0.602653	62.033	78.2411	101.456	122.507	150.337	182.251	233.268	251.706	322.314
MAGIC.488	114.423	169.975	239.806	337.605	458.137	623.35	865.93	1185.1	1411.89	1616.03	0.56865	0.507708	0.460719	0.479778	0.484023	0.530125	0.554973	0.598878	0.615225	0.646972	0.481783	0.304719	0.212415	0.179177	0.161529	0.196155	0.151301	0.143406	0.131466	0.155219	0.626018	0.611583	0.641668	0.466507	0.517092	0.486768	0.496263	0.514974	0.462064	0.391713	91.0315	139.619	179.681	236.071	277.373	353.577	432.808	484.219	500.802
MAGIC.490	73.4634	110.475	160.939	231.664	333.493	485.508	733.338	1063.35	1338.72	1708.61	0.664427	0.669048	0.618071	0.585167	0.568153	0.594708	0.642272	0.687225	0.6983	0.737478	0.269715	0.322592	0.260608	0.193829	0.15605	0.19109	0.198955	0.203508	0.169913	0.135404	0.782003	0.660407	0.733674	0.638397	0.477855	0.453517	0.385094	0.45231	0.490814	0.628185	66.2433	83.687	110.798	145.243	211.486	287.756	346.665	411.915	443.913
MAGIC.491	51.353	74.4386	110.248	159.632	227.154	313.315	509.743	706.146	904.118	1223.14	0.610258	0.559227	0.539499	0.570578	0.532389	0.53961	0.568478	0.585582	0.577479	0.632666	0.41237	0.30297	0.274185	0.263191	0.198725	0.202551	0.203965	0.159965	0.164338	0.138332	0.637724	0.721669	0.732523	0.622288	0.653569	0.578832	0.599884	0.429359	0.483379	0.596033	56.1526	75.3489	102.072	119.177	176.157	233.697	332.418	400.358	415.294
MAGIC.492	43.5961	58.9313	75.5427	103.032	144.127	191.803	271.516	354.904	445.603	613.408	0.769925	0.758021	0.734954	0.76738	0.743056	0.748398	0.711566	0.690322	0.708872	0.664325	0.333037	0.358702	0.329873	0.260832	0.187169	0.146309	0.243275	0.236933	0.227762	0.222822	0.758923	0.739169	0.730682	0.746631	0.794639	0.806692	0.740496	0.736296	0.757438	0.723797	40.4737	49.5857	62.318	65.1108	82.3709	92.3078	109.731	141.654	169.295
MAGIC.493	78.357	115.731	158.218	215.266	295.199	409.892	569.754	745.701	942.984	1169.99	0.585868	0.600452	0.587538	0.581376	0.566941	0.58077	0.580743	0.584683	0.588052	0.6162	0.369862	0.386844	0.350401	0.22688	0.140172	0.132084	0.160856	0.149825	0.147067	0.150456	0.720236	0.687761	0.758388	0.714557	0.706405	0.688912	0.705993	0.520009	0.509127	0.461186	71.906	92.8254	111.865	136.669	179.046	218.054	267.133	316.144	383.403
MAGIC.494	136.271	206.4	292.404	403.589	558.091	758.616	1045.82	1333.25	1619.62	1900.71	0.629376	0.57229	0.523179	0.537961	0.549855	0.578503	0.632495	0.674383	0.671327	0.693919	0.43541	0.331743	0.231884	0.15216	0.151454	0.143986	0.167316	0.172072	0.143004	0.11137	0.619746	0.650729	0.726832	0.679687	0.626888	0.54552	0.633411	0.769136	0.770166	0.694225	95.4306	136.647	181.574	223.663	249.07	288.299	342.524	366.484	405.566
MAGIC.495	44.3663	60.679	88.7131	129.008	184.232	239.631	335.762	440.551	535.251	688.304	0.668848	0.650746	0.624895	0.60534	0.592887	0.557437	0.522478	0.539556	0.469134	0.45432	0.260626	0.308924	0.262377	0.23339	0.226994	0.197244	0.17976	0.209844	0.226888	0.288662	0.769873	0.773113	0.802251	0.771428	0.726965	0.74451	0.624954	0.644773	0.557096	0.44544	46.8221	61.007	78.589	101.772	134.868	171.179	217.088	271.564	322.864
MAGIC.496	54.0715	71.693	98.8547	135.944	177.976	223.3	304.621	420.978	515.093	633.606	0.632607	0.628322	0.610986	0.607619	0.636347	0.669219	0.70331	0.688889	0.671699	0.660652	0.307803	0.378792	0.334492	0.233044	0.177627	0.151654	0.132431	0.172388	0.162643	0.191048	0.74355	0.701696	0.66785	0.725633	0.832733	0.798153	0.756986	0.762859	0.719938	0.620803	55.4876	67.5663	86.7911	103.027	117.476	125.474	163.236	194.181	228.021
MAGIC.497	54.6424	70.2976	95.0997	134.483	188.002	243	331.266	430.37	544.85	716.713	0.617436	0.616306	0.625398	0.62902	0.608357	0.600126	0.609135	0.634521	0.638855	0.630233	0.236421	0.341252	0.418581	0.353399	0.267845	0.190673	0.172393	0.210134	0.188729	0.159158	0.729678	0.739149	0.707987	0.78765	0.760583	0.769962	0.647666	0.72646	0.737553	0.842465	58.0125	69.5368	88.6563	106.869	127.45	139.484	170.381	177.773	200.644
MAGIC.498	99.344	149.695	217.029	311.897	445.751	639.475	917.77	1270.65	1546.53	1825.47	0.522372	0.505858	0.476393	0.512797	0.525122	0.569165	0.594094	0.576525	0.571703	0.594263	0.559347	0.374782	0.260897	0.206707	0.164368	0.180562	0.191191	0.174807	0.144096	0.14442	0.549838	0.600448	0.601681	0.51355	0.455153	0.545153	0.715682	0.516235	0.495624	0.355888	86.2626	117.956	153.237	200.012	242.982	297.25	367.926	438.618	502.947
MAGIC.499	89.7386	140.379	202.372	289.523	355.828	452.457	594.318	765.156	942.296	1261.15	0.606913	0.573818	0.540644	0.55631	0.528955	0.594017	0.617214	0.666383	0.59368	0.630372	0.473841	0.288945	0.229882	0.171896	0.192874	0.209463	0.176733	0.195012	0.214593	0.17898	0.674049	0.697393	0.768422	0.665309	0.593351	0.623024	0.806882	0.613692	0.557477	0.521518	82.0724	107.595	146.692	183.527	215.139	221.894	245.192	302.188	478.373
MAGIC.501	81.8005	112.471	171.69	251.101	356.113	494.662	728.375	969.445	1219.15	1519.67	0.606553	0.569437	0.548496	0.560743	0.578531	0.594101	0.618522	0.617486	0.642499	0.676173	0.37133	0.321241	0.289602	0.208945	0.152224	0.16645	0.18332	0.138018	0.128619	0.139144	0.711341	0.679911	0.602498	0.671423	0.543867	0.524744	0.542295	0.528282	0.446773	0.476774	76.5539	94.458	128.181	162.353	217.461	245.237	343.814	444.298	500.753
MAGIC.502	71.8915	107.377	150.676	206.022	268.636	386.928	561.723	813.764	1006	1288.7	0.711869	0.656711	0.615046	0.605027	0.616795	0.67449	0.721959	0.724906	0.675985	0.708268	0.503565	0.333941	0.306443	0.237708	0.206002	0.185104	0.132299	0.148738	0.142331	0.111532	0.659848	0.696615	0.67889	0.61226	0.671887	0.695593	0.772578	0.75078	0.523616	0.466496	59.3476	89.7921	124.515	147.839	174.807	217.133	236.422	240.486	352.656
MAGIC.503	97.4061	153.086	215.96	293.764	383.638	482.049	678.437	869.113	1092.14	1362.25	0.721163	0.562973	0.489434	0.500347	0.512996	0.544077	0.629034	0.653142	0.633749	0.648279	0.215876	0.262475	0.183615	0.146205	0.130033	0.13988	0.20804	0.188813	0.147801	0.168127	0.82926	0.806458	0.722372	0.706915	0.627663	0.627882	0.725876	0.624948	0.507239	0.639021	71.6766	119.413	157.029	178.268	215.002	231.617	274.134	322.449	406.364
MAGIC.504	70.0513	96.3765	139.225	202.44	293.645	397.038	563.056	752.107	965.403	1316.57	0.739091	0.712206	0.683465	0.666593	0.638077	0.62985	0.643424	0.646731	0.633701	0.636388	0.248428	0.360123	0.345619	0.251139	0.191588	0.193402	0.209487	0.214199	0.21111	0.172513	0.777318	0.726011	0.720505	0.60785	0.663456	0.624128	0.587917	0.567261	0.418572	0.493751	55.3034	73.1941	88.5687	113.75	148.272	177.951	232.459	280.557	398.074
MAGIC.505	95.4475	139.12	194.556	263.869	356.322	470.809	599.269	768.89	968.185	1199.92	0.752734	0.67335	0.667002	0.684332	0.690242	0.723061	0.771747	0.770911	0.780253	0.779516	0.233666	0.253114	0.189886	0.145145	0.108384	0.106499	0.135665	0.105352	0.138993	0.123827	0.775189	0.750476	0.803959	0.785401	0.793758	0.844471	0.846112	0.807147	0.819847	0.784572	64.1192	92.5043	111.301	131.731	162.507	170.652	171.795	201.307	228.195
MAGIC.506	100.463	155.949	217.301	302.336	430.144	597.164	840.676	1127.09	1419.12	1714.45	0.575956	0.478254	0.443576	0.468451	0.494574	0.534036	0.600548	0.639983	0.67182	0.719194	0.443639	0.345898	0.261968	0.206161	0.181406	0.154517	0.169762	0.153221	0.138922	0.13033	0.62751	0.631433	0.62637	0.425577	0.477674	0.474792	0.581568	0.563598	0.593647	0.537137	87.2899	122.658	164.634	207.246	251.564	293.16	319.947	361.888	396.077
MAGIC.507	43.1158	59.5003	77.188	104.881	143.391	207.748	287.995	389.728	511.464	681.351	0.656181	0.615769	0.62262	0.663274	0.652676	0.661147	0.646121	0.650882	0.627666	0.632239	0.307637	0.296526	0.35239	0.293628	0.24263	0.188655	0.17198	0.166459	0.236228	0.1645	0.746657	0.718269	0.662623	0.752982	0.789469	0.746323	0.66852	0.645629	0.67992	0.579156	48.7811	60.9509	72.0826	82.6496	99.7202	119.945	151.36	184.079	238.222
MAGIC.508	77.0943	115.216	177.104	254.071	359.837	504.27	745.796	1012.4	1283.13	1623.25	0.630044	0.626381	0.596928	0.596081	0.582634	0.61692	0.660003	0.687031	0.685301	0.720357	0.31996	0.294018	0.21966	0.155724	0.152525	0.188381	0.182419	0.154033	0.170995	0.167477	0.740958	0.731007	0.710577	0.702125	0.621116	0.654721	0.708662	0.609145	0.529094	0.478742	65.0579	87.958	116.676	146.569	186.361	231.293	261.835	327.381	397.4
MAGIC.509	68.5609	94.4683	135.404	195.014	279.289	381.234	518.473	731.972	964.397	1274.75	0.661622	0.630077	0.58865	0.575075	0.580378	0.576271	0.588897	0.591461	0.603049	0.627257	0.33895	0.41682	0.317503	0.19907	0.210801	0.217663	0.246324	0.200152	0.192404	0.14632	0.724821	0.706971	0.741961	0.78957	0.659255	0.61074	0.684408	0.687143	0.561403	0.527918	56.8497	82.4052	110.099	135.253	169.223	218.736	246.837	292.976	376.803
MAGIC.510	136.1	194.677	270.276	345.443	470.218	618.999	862.402	1127.43	1307.53	1496.9	0.567138	0.539788	0.540242	0.569005	0.608355	0.631376	0.638992	0.666094	0.683667	0.674857	0.369679	0.278108	0.222317	0.169658	0.174583	0.168804	0.166623	0.171633	0.165364	0.15563	0.663794	0.683641	0.549679	0.621411	0.656101	0.545	0.630539	0.639917	0.675883	0.585143	106.66	129.057	160.98	179.762	227.708	264.505	314.008	369.914	366.686
MAGIC.511	107.907	167.031	229.081	318.394	444.249	657.402	914.244	1208.76	1433.16	1788.61	0.534384	0.508896	0.474907	0.490628	0.466193	0.516293	0.553004	0.539111	0.561826	0.632363	0.453561	0.323575	0.266056	0.195686	0.211263	0.24057	0.213521	0.178752	0.142193	0.137311	0.689671	0.728696	0.610676	0.550359	0.57647	0.456121	0.492336	0.342814	0.301951	0.308478	94.0094	136.242	165.037	221.22	283.225	330.746	410.892	505.524	558.975
MAGIC.513	96.8784	153.203	226.426	317.198	424.942	573.017	737.073	871.571	944.062	1082.87	0.570224	0.529328	0.466869	0.469505	0.44088	0.44663	0.435736	0.427844	0.447318	0.489192	0.428028	0.290216	0.215839	0.185779	0.162041	0.190873	0.199394	0.218509	0.237053	0.218316	0.646236	0.734759	0.677964	0.654511	0.541994	0.485411	0.526847	0.360771	0.336227	0.2807	88.8767	132.946	173.121	207.225	281.443	358.478	381.101	482.347	480.076
MAGIC.514	34.0903	47.5244	64.1589	90.3185	128.49	178.056	242.043	322.538	426.772	592.929	0.734985	0.743314	0.703396	0.690297	0.648171	0.661713	0.691486	0.659001	0.630435	0.627452	0.268333	0.412767	0.438089	0.38141	0.231876	0.187773	0.183933	0.257442	0.229375	0.209131	0.695398	0.690301	0.660293	0.721662	0.745258	0.697651	0.767784	0.579323	0.66134	0.636982	37.9456	44.8059	56.0843	77.189	97.6262	113.663	123.038	163.434	199.396
MAGIC.515	123.403	178.555	242.139	332.041	445.424	611.821	856.767	1181.51	1518.27	1794.21	0.532036	0.487985	0.463007	0.481018	0.488964	0.516206	0.547981	0.595258	0.620573	0.648397	0.587804	0.467245	0.328925	0.21671	0.168129	0.150371	0.172905	0.165702	0.148767	0.14609	0.601077	0.652844	0.734148	0.683118	0.612127	0.536324	0.517318	0.502072	0.462186	0.364711	100.191	132.764	172.392	197.276	230.588	268.349	316.534	379.124	457.132
MAGIC.516	89.0317	130.155	171.167	254.101	341.853	501.148	796.701	1135.49	1406.69	1747.8	0.503091	0.43051	0.392554	0.419359	0.414238	0.458987	0.550618	0.585389	0.620476	0.663068	0.442413	0.301705	0.255194	0.213666	0.161425	0.173878	0.176062	0.135033	0.131469	0.117537	0.714076	0.640426	0.540437	0.542095	0.392192	0.341884	0.385322	0.434684	0.302902	0.473672	84.767	116.961	164.742	205.662	262.265	334.56	357.542	478.315	543.875
MAGIC.517	80.0344	126.921	185.054	257.988	344.111	465.345	684.297	958.117	1215.65	1493.06	0.631891	0.561396	0.558558	0.569805	0.573879	0.603395	0.626388	0.647217	0.637892	0.655034	0.501786	0.275748	0.234318	0.185803	0.172777	0.209833	0.215741	0.180678	0.152401	0.145221	0.681202	0.770405	0.724005	0.630439	0.562551	0.632954	0.55776	0.680595	0.658304	0.481788	73.8356	98.4941	123.805	145.988	172.556	196.602	247.022	300.579	357.925
MAGIC.518	13.3156	18.98	27.362	37.2166	50.367	73.7401	114.27	167.23	229.416	314.248	0.82113	0.781013	0.739152	0.73299	0.768016	0.757181	0.778661	0.775251	0.720826	0.68546	0.44249	0.265854	0.214649	0.224137	0.240671	0.232948	0.240185	0.313588	0.306463	0.263775	0.487884	0.782821	0.789632	0.776952	0.790103	0.75696	0.737637	0.778678	0.770809	0.74052	18.1865	24.1976	31.5995	39.1308	44.3112	52.8359	67.6181	88.5792	134.774
MAGIC.519	42.5359	58.9946	84.2155	117.821	162.097	228.803	344.939	468.321	654.793	939.776	0.754688	0.74324	0.750518	0.755266	0.717029	0.689304	0.689385	0.586925	0.601007	0.635621	0.2219	0.28372	0.295942	0.295398	0.21399	0.162773	0.161448	0.319825	0.235668	0.159132	0.809889	0.766329	0.768697	0.789319	0.758577	0.864041	0.624944	0.604925	0.517984	0.54856	38.222	50.947	62.9863	76.6693	101.536	124.245	176.589	253.143	336.479
MAGIC.520	47.7101	63.4923	89.9227	132.458	187.685	260.713	388.465	531.499	720.743	878.764	0.761371	0.759039	0.724039	0.70446	0.705172	0.691499	0.733698	0.758143	0.686189	0.742671	0.260238	0.292344	0.25665	0.207414	0.185919	0.189366	0.178884	0.1853	0.204857	0.191213	0.752347	0.773323	0.796418	0.833346	0.742091	0.748119	0.710324	0.716266	0.508107	0.704847	41.8139	52.9921	66.9184	89.8581	104.066	131.292	147.055	177.484	288.577
MAGIC.521	104.967	159.137	241.74	344.564	480.217	659.841	922.091	1182.31	1425.46	1668.02	0.652776	0.61724	0.595258	0.615282	0.657316	0.723387	0.759498	0.755244	0.741075	0.746359	0.456865	0.273661	0.169409	0.140288	0.145643	0.142189	0.158883	0.15453	0.120244	0.131398	0.68549	0.800397	0.74454	0.617604	0.60625	0.673937	0.646614	0.710714	0.613164	0.634844	81.2602	110.338	152.704	179.043	208.403	233.369	260.129	298.699	344.811
MAGIC.522	12.5868	17.6388	24.9561	36.0205	54.289	95.9368	180.877	266.388	463.454	715.223	0.828265	0.827192	0.810238	0.801088	0.769557	0.637579	0.579763	0.54264	0.63458	0.681504	0.214724	0.226087	0.280992	0.258223	0.294407	0.26686	0.268701	0.222023	0.146488	0.114838	0.798233	0.634905	0.773501	0.845784	0.869299	0.729506	0.611879	0.656419	0.519673	0.536407	17.008	19.9826	27.334	39.1391	45.4914	83.0216	164.89	226.661	318.366
MAGIC.523	105.959	162.481	236.254	325.203	446.244	620.132	888.767	1196.65	1513.71	1794.64	0.705682	0.619788	0.627974	0.661115	0.677351	0.688097	0.730123	0.756269	0.784746	0.81569	0.323658	0.227608	0.203611	0.201347	0.171834	0.164718	0.175949	0.163133	0.135159	0.115353	0.751919	0.727659	0.724647	0.560751	0.558824	0.626683	0.667795	0.648208	0.639721	0.658966	71.734	102.435	129.06	150.529	188.514	221.5	286.54	337.598	352.32
MAGIC.524	26.8729	38.9715	56.3369	81.4289	120.593	186.689	272.72	374.269	501.885	748.144	0.725778	0.635219	0.633058	0.671968	0.654557	0.647222	0.618837	0.587268	0.547414	0.545941	0.282874	0.197058	0.28671	0.34093	0.34217	0.273763	0.232763	0.238049	0.258322	0.232178	0.779897	0.793341	0.762846	0.745523	0.673655	0.59406	0.545436	0.615998	0.57876	0.465923	33.8451	46.8611	59.0418	68.7372	91.8615	116.678	155.105	199.095	250.175
MAGIC.525	30.2572	40.8229	58.5661	85.3889	125.581	178.191	258.774	370.372	488.382	686.99	0.771094	0.738364	0.728951	0.746474	0.710415	0.700243	0.695813	0.662788	0.621508	0.62128	0.252965	0.280364	0.305585	0.306817	0.269795	0.243468	0.225974	0.218803	0.243147	0.207265	0.761538	0.754503	0.763281	0.781307	0.740828	0.726504	0.811932	0.653258	0.508559	0.576222	32.204	42.9083	52.7617	64.8054	89.1705	108.77	138.61	174.035	242.856
MAGIC.526	14.2451	27.1321	35.8036	50.6054	76.3127	77.2652	119.027	169.31	228.972	328.616	0.796578	0.705271	0.709186	0.762358	0.72825	0.772675	0.688005	0.687259	0.49272	0.55307	0.398302	0.170632	0.233392	0.324953	0.33095	0.402289	0.255207	0.220616	0.331136	0.304389	0.513286	0.799396	0.781403	0.674008	0.745065	0.514769	0.482468	0.631911	0.623156	0.564861	19.1255	33.7136	38.8148	44.3538	63.5924	56.217	78.2601	106.562	144.865
MAGIC.527	40.0686	52.146	75.6766	106.485	152.726	215.021	318.421	442.757	576.998	807.728	0.798236	0.705396	0.683581	0.698056	0.660122	0.659123	0.661668	0.650187	0.604323	0.641739	0.256135	0.323436	0.362477	0.376691	0.348252	0.25282	0.192332	0.171098	0.204726	0.177344	0.776147	0.756819	0.749645	0.707785	0.724607	0.654718	0.719324	0.684154	0.574006	0.657556	35.8137	52.4258	66.1135	81.8731	103.587	128.05	144.763	190.729	245.807
Minimu	9.83544	11.1929	14.9634	19.4024	29.7732	73.7401	48.4569	64.9255	83.4851	97.2145	0.381772	0.395189	0.392554	0.419359	0.414238	0.444541	0.434506	0.427844	0.425189	0.427131	0.142522	0.122903	0.117113	0.11193	0.105855	0.0952021	0.0881002	0.0713171	0.0745681	0.0751633	0.346052	0.426128	0.333759	0.425577	0.390744	0.318702	0.243547	0.289969	0.301951	0.243266	14.9967	18.0529	22.2372	26.0358	30.6376	52.8359	42.1625	52.9485	60.9431
Maximum	394.42	457.532	615.465	803.937	991.238	1239.23	1506.83	1773.62	2141.89	2336.28	0.861892	0.876076	0.856533	0.865579	0.843083	0.852106	0.833266	0.843573	0.861769	0.870126	0.770367	0.544359	0.599843	0.467255	0.469397	0.402289	0.396885	0.395406	0.382318	0.304389	0.86511	0.850658	0.895301	0.889256	0.884273	0.905532	0.920189	0.901875	0.888386	0.88365	204.538	212.329	265.169	297.453	357.6	415.208	453.881	610.071	679.121
Range	384.585	446.339	600.502	784.534	961.465	1165.49	1458.38	1708.7	2058.4	2239.07	0.48012	0.480888	0.463979	0.44622	0.428845	0.407565	0.39876	0.415728	0.436581	0.442995	0.627845	0.421455	0.48273	0.355325	0.363542	0.307087	0.308785	0.324089	0.30775	0.229225	0.519058	0.42453	0.561542	0.463679	0.493529	0.58683	0.676642	0.611906	0.586435	0.640384	189.542	194.276	242.932	271.417	326.963	362.372	411.719	557.122	618.178
Mean	101.971	135.155	184.841	250.774	335.971	457.421	598.036	777.879	969.028	1177.68	0.653888	0.625838	0.615539	0.621195	0.615468	0.636234	0.639401	0.65435	0.653483	0.664622	0.342914	0.30398	0.264219	0.215194	0.187889	0.17737	0.182619	0.174732	0.168474	0.158987	0.702452	0.705299	0.695827	0.696098	0.681181	0.663491	0.658909	0.653149	0.628586	0.618784	78.3168	97.4044	118.986	141.498	170.946	204.132	237.075	274.31	319.263
Standard Deviation	56.7149	69.5302	91.0926	117.702	150.868	203.212	257.949	311.811	354.572	396.764	0.0736637	0.0758273	0.0765837	0.0744743	0.0744635	0.0687587	0.0733449	0.0711897	0.0708988	0.0692151	0.090554	0.0829572	0.0801986	0.0591407	0.0442802	0.0359056	0.0376571	0.0400872	0.0409946	0.0377904	0.0661606	0.0630984	0.0734978	0.0807517	0.0926512	0.103599	0.111617	0.114032	0.116655	0.123872	30.6542	35.2077	41.2809	47.3909	55.5755	67.6547	75.9169	85.574	91.7011
Median	86.7939	123.915	172.301	236.26	318.07	442.078	570.702	753.933	944.651	1174.22	0.651586	0.621097	0.615052	0.615452	0.613963	0.636702	0.645438	0.656826	0.656005	0.665269	0.340168	0.301705	0.253348	0.201907	0.180375	0.174049	0.179013	0.16915	0.163964	0.152584	0.710926	0.712359	0.699724	0.70461	0.687782	0.661282	0.665396	0.662534	0.636353	0.619356	72.0018	93.4705	116.031	137.488	167.781	199.905	230.264	268.707	315.341
	AREA.MM	AREA.MM	AREA.MM	AREA.MM	AREA.MM	AREA.MM	AREA.MM	AREA.MM	AREA.MM	AREA.MM	COMPACTNESS	COMPACTNESS	COMPACTNESS	COMPACTNESS	COMPACTNESS	COMPACTNESS	COMPACTNESS	COMPACTNESS	COMPACTNESS	COMPACTNESS	ECCENTRICITY	ECCENTRICITY	ECCENTRICITY	ECCENTRICITY	ECCENTRICITY	ECCENTRICITY	ECCENTRICITY	ECCENTRICITY	ECCENTRICITY	ECCENTRICITY	ISOTROPY	ISOTROPY	ISOTROPY	ISOTROPY	ISOTROPY	ISOTROPY	ISOTROPY	ISOTROPY	ISOTROPY	ISOTROPY	PERIMETER.MM	PERIMETER.MM	PERIMETER.MM	PERIMETER.MM	PERIMETER.MM	PERIMETER.MM	PERIMETER.MM	PERIMETER.MM	PERIMETER.MM
	35	36	37	38	39	40	41	42	43	44	35	36	37	38	39	40	41	42	43	44	35	36	37	38	39	40	41	42	43	44	35	36	37	38	39	40	41	42	43	44	35	36	37	38	39	40	41	42	43
[truncated: 132 more columns]
